# Supplementary material for: 3,3′-Bis(3-meth­oxy­benz­yl)-1,1′-(ethane-1,2-diyl)­diimidazolium dibromide dihydrate
Source: Acta Crystallogr Sect E Struct Rep Online. 2011 Nov 30;67(Pt 12):o3464. doi: 10.1107/S1600536811050240 (PMC3239092; doi:10.1107/S1600536811050240)
Supplement: Supplementary file 1 [file e-67-o3464-sup1.cif]

##############################################################################
#                                                                            #
# This CIF contains the data in a paper accepted for publication in          #
# Acta Crystallographica Section E. It conforms to the requirements of       #
# Notes for Authors for Acta Crystallographica Section E, and has been       #
# peer reviewed under the auspices of the IUCr Commission on Journals.       #
#                                                                            #
# Full details of the Crystallographic Information File format               #
# are given in the paper "The Crystallographic Information File (CIF):       #
# a New Standard Archive File for Crystallography" by S. R. Hall, F. H.      #
# Allen and I. D. Brown [Acta Cryst. (1991), A47, 655-685].                  #
#                                                                            #
# The current version of the core CIF dictionary is obtainable from          #
# ftp://ftp.iucr.org/pub/cif_core.dic.                                       #
#                                                                            #
# Software is freely available for graphical display of the structure(s)     #
# in this CIF. For information consult the CIF software page                 #
# http://www.iucr.org/resources/cif/software.                                #
#                                                                            #
# This file may be used for bona fide research purposes within the           #
# scientific community so long as proper attribution is given to the journal # 
# article from which it was obtained.                                        #
#                                                                            #
##############################################################################
data_I
_audit_creation_method     SHELXL-97
_chemical_name_systematic
;
3,3'-Bis(3-methoxybenzyl)-1,1'-(ethane-1,2-diyl)diimidazolium dibromide
dihydrate
;
_chemical_name_common     ?
_chemical_formula_moiety     'C24 H28 N4 O2 2+, 2(Br -), 2(H2 O)'
_chemical_formula_sum     'C24 H32 Br2 N4 O4'
_chemical_formula_iupac     'C24 H28 N4 O2 2+, 2Br -, 2H2 O'
_chemical_formula_weight     600.36
_chemical_melting_point     ?
_symmetry_cell_setting     monoclinic
_symmetry_space_group_name_H-M     'P 21/c'
_symmetry_space_group_name_Hall     '-P 2ybc'
loop_
    _symmetry_equiv_pos_as_xyz
    'x, y, z'
    '-x, y+1/2, -z+1/2'
    '-x, -y, -z'
    'x, -y-1/2, z-1/2'
_cell_length_a     8.5879(3)
_cell_length_b     13.7822(6)
_cell_length_c     11.0964(5)
_cell_angle_alpha     90.00
_cell_angle_beta     107.277(2)
_cell_angle_gamma     90.00
_cell_volume     1254.11(9)
_cell_formula_units_Z     2
_cell_measurement_reflns_used     4076
_cell_measurement_theta_min     2.4
_cell_measurement_theta_max     27.8
_cell_measurement_temperature     150(2)
_exptl_crystal_description     block
_exptl_crystal_colour     white
_exptl_crystal_size_max     0.25
_exptl_crystal_size_mid     0.20
_exptl_crystal_size_min     0.20
_exptl_crystal_density_diffrn     1.590
_exptl_crystal_density_meas     ?
_exptl_crystal_density_method     'not measured'
_exptl_crystal_F_000     612
_exptl_absorpt_coefficient_mu     3.270
_exptl_absorpt_correction_type     multi-scan
_exptl_absorpt_process_details     '(SADABS; Sheldrick, 2003)'
_exptl_absorpt_correction_T_min     0.4953
_exptl_absorpt_correction_T_max     0.5608
_exptl_special_details     ?
_diffrn_ambient_temperature     150(2)
_diffrn_radiation_type     MoK\a
_diffrn_radiation_wavelength     0.71073
_diffrn_radiation_monochromator     graphite
_diffrn_measurement_device_type     'Bruker SMART APEXII'
_diffrn_measurement_method     \w
_diffrn_detector_area_resol_mean     ?
_diffrn_reflns_number     9596
_diffrn_reflns_av_R_equivalents     0.0200
_diffrn_reflns_av_sigmaI/netI     0.0235
_diffrn_reflns_theta_min     2.42
_diffrn_reflns_theta_max     27.89
_diffrn_reflns_theta_full     27.89
_diffrn_measured_fraction_theta_max     0.996
_diffrn_measured_fraction_theta_full     0.996
_diffrn_reflns_limit_h_min     -11
_diffrn_reflns_limit_h_max     11
_diffrn_reflns_limit_k_min     -18
_diffrn_reflns_limit_k_max     17
_diffrn_reflns_limit_l_min     -10
_diffrn_reflns_limit_l_max     14
_diffrn_standards_number     0
_diffrn_standards_interval_count     0
_diffrn_standards_interval_time     0
_diffrn_standards_decay_%     0
_refine_special_details
;
Refinement of <i>F</i>^2^ against ALL reflections. The weighted <i>R</i>-factor
<i>wR</i> and goodness of fit <i>S</i> are based on <i>F</i>^2^, conventional
<i>R</i>-factors <i>R</i> are based on <i>F</i>, with <i>F</i> set to zero for
negative <i>F</i>^2^. The threshold expression of <i>F</i>^2^ >
\s(<i>F</i>^2^) is used only for calculating <i>R</i>-factors(gt) <i>etc</i>.
and is not relevant to the choice of reflections for refinement.
<i>R</i>-factors based on <i>F</i>^2^ are statistically about twice as large
as those based on <i>F</i>, and <i>R</i>- factors based on ALL data will be
even larger.
;
_reflns_number_total     2986
_reflns_number_gt     2560
_reflns_threshold_expression     I>2\s
_refine_ls_structure_factor_coef     Fsqd
_refine_ls_matrix_type     full
_refine_ls_R_factor_all     0.0300
_refine_ls_R_factor_gt     0.0226
_refine_ls_wR_factor_gt     0.0573
_refine_ls_wR_factor_ref     0.0593
_refine_ls_goodness_of_fit_ref     1.040
_refine_ls_restrained_S_all     1.040
_refine_ls_number_reflns     2986
_refine_ls_number_parameters     154
_refine_ls_number_restraints     0
_refine_ls_hydrogen_treatment     constr
_refine_ls_weighting_scheme     calc
_refine_ls_weighting_details
         'calc w=1/[\s^2^(Fo^2^)+(0.0332P)^2^+0.2216P] where P=(Fo^2^+2Fc^2^)/3'
_atom_sites_solution_hydrogens     geom
_atom_sites_solution_primary     direct
_atom_sites_solution_secondary     difmap
_refine_ls_shift/su_max     0.004
_refine_ls_shift/su_mean     0.000
_refine_diff_density_max     0.340
_refine_diff_density_min     -0.259
_refine_ls_extinction_method     none
_refine_ls_extinction_coef     ?
loop_
    _atom_type_symbol
    _atom_type_description
    _atom_type_scat_dispersion_real
    _atom_type_scat_dispersion_imag
    _atom_type_scat_source
    C C 0.0033 0.0016 'International Tables Vol C Tables 4.2.6.8 and 6.1.1.4'
    H H 0.0000 0.0000 'International Tables Vol C Tables 4.2.6.8 and 6.1.1.4'
    N N 0.0061 0.0033 'International Tables Vol C Tables 4.2.6.8 and 6.1.1.4'
    O O 0.0106 0.0060 'International Tables Vol C Tables 4.2.6.8 and 6.1.1.4'
    Br Br -0.2901 2.4595 'International Tables Vol C Tables 4.2.6.8 and 6.1.1.4'
_computing_data_collection     'APEX2 (Bruker, 2007)'
_computing_cell_refinement     'SAINT (Bruker, 2007)'
_computing_data_reduction     'SAINT (Bruker, 2007)'
_computing_structure_solution     'SHELXSL96 (Sheldrick, 2008)'
_computing_structure_refinement     'SHELXTL (Sheldrick, 2008)'
_computing_molecular_graphics     'SHELXTL (Sheldrick, 2008)'
_computing_publication_material     'DIAMOND (Brandenburg, 2006)'
loop_
    _atom_site_type_symbol
    _atom_site_label
    _atom_site_fract_x
    _atom_site_fract_y
    _atom_site_fract_z
    _atom_site_U_iso_or_equiv
    _atom_site_adp_type
    _atom_site_calc_flag
    _atom_site_refinement_flags
    _atom_site_occupancy
    _atom_site_symmetry_multiplicity
    _atom_site_disorder_assembly
    _atom_site_disorder_group
    Br Br1 0.359161(19) 0.146752(12) 0.490121(15) 0.02394(7) Uani d . 1 1 . .
    C C1 0.92203(19) 0.14465(11) 0.31701(14) 0.0160(3) Uani d . 1 1 . .
    C C11 0.9179(2) 0.13818(11) -0.03275(15) 0.0177(3) Uani d . 1 1 . .
    C C5 0.8031(2) 0.23349(11) 0.11436(14) 0.0184(3) Uani d . 1 1 . .
    C C3 0.6531(2) 0.14528(12) 0.24893(16) 0.0209(3) Uani d . 1 1 . .
    C C7 0.6246(2) 0.14644(12) -0.07555(16) 0.0222(3) Uani d . 1 1 . .
    C C6 0.7804(2) 0.17085(11) -0.00127(14) 0.0168(3) Uani d . 1 1 . .
    C C10 0.8960(2) 0.08036(12) -0.13955(14) 0.0193(3) Uani d . 1 1 . .
    C C4 0.96949(19) 0.04905(12) 0.51517(14) 0.0180(3) Uani d . 1 1 . .
    C C8 0.6059(2) 0.08805(13) -0.18098(15) 0.0236(4) Uani d . 1 1 . .
    C C2 0.69825(19) 0.09468(12) 0.35762(15) 0.0204(3) Uani d . 1 1 . .
    C C9 0.7400(2) 0.05481(12) -0.21304(14) 0.0225(4) Uani d . 1 1 . .
    N N1 0.86714(16) 0.09507(9) 0.39930(11) 0.0157(3) Uani d . 1 1 . .
    N N2 0.79482(16) 0.17629(10) 0.22518(12) 0.0154(3) Uani d . 1 1 . .
    O O1 1.02188(14) 0.04640(9) -0.18024(11) 0.0257(3) Uani d . 1 1 . .
    O O2 0.21749(17) 0.23175(12) 0.19624(13) 0.0436(4) Uani d . 1 1 . .
    C C12 1.1839(2) 0.07413(14) -0.10897(17) 0.0264(4) Uani d . 1 1 . .
    H H12A 1.2623 0.0455 -0.1472 0.040 Uiso calc R 1 1 . .
    H H12B 1.2066 0.0509 -0.0220 0.040 Uiso calc R 1 1 . .
    H H12C 1.1934 0.1450 -0.1089 0.040 Uiso calc R 1 1 . .
    H H1 1.0194 0.1540 0.0159 0.020 Uiso d . 1 1 . .
    H H3 0.5023 0.0720 -0.2314 0.021 Uiso d . 1 1 . .
    H H2 0.5349 0.1704 -0.0595 0.026 Uiso d . 1 1 . .
    H H5 0.7189 0.2815 0.1019 0.015 Uiso d . 1 1 . .
    H H4 0.9057 0.2648 0.1384 0.016 Uiso d . 1 1 . .
    H H6 1.0329 0.1567 0.3255 0.017 Uiso d . 1 1 . .
    H H7 0.5462 0.1622 0.1957 0.029 Uiso d . 1 1 . .
    H H8 1.0586 0.0915 0.5535 0.025 Uiso d . 1 1 . .
    H H9 0.9081 0.0408 0.5698 0.023 Uiso d . 1 1 . .
    H H12 0.2685 0.2563 0.1623 0.059 Uiso d . 1 1 . .
    H H13 0.2877 0.2129 0.2690 0.062 Uiso d . 1 1 . .
    H H15 0.7253 0.0152 -0.2863 0.031 Uiso d . 1 1 . .
    H H16 0.6386 0.0624 0.4035 0.025 Uiso d . 1 1 . .
loop_
    _atom_site_aniso_label
    _atom_site_aniso_U_11
    _atom_site_aniso_U_22
    _atom_site_aniso_U_33
    _atom_site_aniso_U_12
    _atom_site_aniso_U_13
    _atom_site_aniso_U_23
    Br1 0.02082(10) 0.02866(11) 0.02254(10) -0.00226(7) 0.00672(7) 0.00185(7)
    C1 0.0177(7) 0.0153(8) 0.0149(7) 0.0004(6) 0.0048(6) -0.0012(6)
    C11 0.0196(8) 0.0171(8) 0.0155(7) -0.0023(6) 0.0040(6) 0.0015(6)
    C5 0.0249(8) 0.0143(8) 0.0164(7) 0.0018(7) 0.0068(6) 0.0018(6)
    C3 0.0155(7) 0.0257(9) 0.0216(8) 0.0017(7) 0.0058(6) -0.0015(7)
    C7 0.0215(8) 0.0244(9) 0.0199(8) 0.0040(7) 0.0047(7) 0.0021(7)
    C6 0.0216(8) 0.0133(8) 0.0148(7) 0.0015(6) 0.0042(6) 0.0021(6)
    C10 0.0261(8) 0.0171(8) 0.0170(7) 0.0003(7) 0.0102(7) 0.0027(6)
    C4 0.0223(8) 0.0192(8) 0.0129(7) 0.0012(7) 0.0058(6) 0.0009(6)
    C8 0.0218(8) 0.0267(9) 0.0188(8) -0.0036(7) 0.0005(6) 0.0009(7)
    C2 0.0178(8) 0.0220(9) 0.0239(8) -0.0009(7) 0.0101(7) -0.0004(7)
    C9 0.0317(9) 0.0204(9) 0.0153(7) -0.0060(7) 0.0069(7) -0.0026(6)
    N1 0.0182(6) 0.0145(7) 0.0156(6) 0.0010(5) 0.0068(5) 0.0001(5)
    N2 0.0172(6) 0.0141(6) 0.0157(6) 0.0009(5) 0.0063(5) -0.0006(5)
    O1 0.0270(6) 0.0312(7) 0.0227(6) -0.0013(5) 0.0129(5) -0.0059(5)
    O2 0.0347(8) 0.0646(11) 0.0281(7) -0.0162(7) 0.0040(6) 0.0061(7)
    C12 0.0248(9) 0.0262(9) 0.0319(9) -0.0004(7) 0.0142(7) -0.0004(7)
_geom_special_details
;
All e.s.d.'s (except the e.s.d. in the dihedral angle between two l.s. planes)
are estimated using the full covariance matrix. The cell e.s.d.'s are taken
into account individually in the estimation of e.s.d.'s in distances, angles
and torsion angles; correlations between e.s.d.'s in cell parameters are only
used when they are defined by crystal symmetry. An approximate (isotropic)
treatment of cell e.s.d.'s is used for estimating e.s.d.'s involving l.s.
planes.
;
loop_
    _geom_bond_atom_site_label_1
    _geom_bond_atom_site_label_2
    _geom_bond_site_symmetry_2
    _geom_bond_distance
    _geom_bond_publ_flag
    C1 N2 . 1.327(2) ?
    C1 N1 . 1.3337(19) ?
    C1 H6 . 0.9430 ?
    C11 C10 . 1.394(2) ?
    C11 C6 . 1.401(2) ?
    C11 H1 . 0.9051 ?
    C5 N2 . 1.4800(19) ?
    C5 C6 . 1.510(2) ?
    C5 H5 . 0.9596 ?
    C5 H4 . 0.9459 ?
    C3 C2 . 1.347(2) ?
    C3 N2 . 1.387(2) ?
    C3 H7 . 0.9616 ?
    C7 C6 . 1.388(2) ?
    C7 C8 . 1.389(2) ?
    C7 H2 . 0.9033 ?
    C10 O1 . 1.3720(19) ?
    C10 C9 . 1.391(2) ?
    C4 N1 . 1.4686(19) ?
    C4 C4 3_756 1.523(3) ?
    C4 H8 . 0.9571 ?
    C4 H9 . 0.9209 ?
    C8 C9 . 1.381(2) ?
    C8 H3 . 0.9264 ?
    C2 N1 . 1.385(2) ?
    C2 H16 . 0.9355 ?
    C9 H15 . 0.9552 ?
    O1 C12 . 1.433(2) ?
    O2 H12 . 0.7395 ?
    O2 H13 . 0.8910 ?
    C12 H12A . 0.9800 ?
    C12 H12B . 0.9800 ?
    C12 H12C . 0.9800 ?
loop_
    _geom_angle_atom_site_label_1
    _geom_angle_atom_site_label_2
    _geom_angle_atom_site_label_3
    _geom_angle_site_symmetry_1
    _geom_angle_site_symmetry_3
    _geom_angle
    _geom_angle_publ_flag
    N2 C1 N1 . . 108.44(13) ?
    N2 C1 H6 . . 126.5 ?
    N1 C1 H6 . . 125.0 ?
    C10 C11 C6 . . 118.97(15) ?
    C10 C11 H1 . . 120.5 ?
    C6 C11 H1 . . 120.5 ?
    N2 C5 C6 . . 112.06(13) ?
    N2 C5 H5 . . 105.5 ?
    C6 C5 H5 . . 111.7 ?
    N2 C5 H4 . . 106.2 ?
    C6 C5 H4 . . 112.0 ?
    H5 C5 H4 . . 109.0 ?
    C2 C3 N2 . . 107.13(14) ?
    C2 C3 H7 . . 130.1 ?
    N2 C3 H7 . . 122.7 ?
    C6 C7 C8 . . 119.38(15) ?
    C6 C7 H2 . . 121.5 ?
    C8 C7 H2 . . 119.0 ?
    C7 C6 C11 . . 120.59(15) ?
    C7 C6 C5 . . 120.07(14) ?
    C11 C6 C5 . . 119.34(15) ?
    O1 C10 C9 . . 115.89(14) ?
    O1 C10 C11 . . 123.64(15) ?
    C9 C10 C11 . . 120.47(15) ?
    N1 C4 C4 . 3_756 110.22(15) ?
    N1 C4 H8 . . 108.5 ?
    C4 C4 H8 3_756 . 111.0 ?
    N1 C4 H9 . . 108.6 ?
    C4 C4 H9 3_756 . 109.7 ?
    H8 C4 H9 . . 108.8 ?
    C9 C8 C7 . . 120.81(15) ?
    C9 C8 H3 . . 119.4 ?
    C7 C8 H3 . . 119.8 ?
    C3 C2 N1 . . 106.92(13) ?
    C3 C2 H16 . . 132.5 ?
    N1 C2 H16 . . 120.6 ?
    C8 C9 C10 . . 119.78(15) ?
    C8 C9 H15 . . 119.9 ?
    C10 C9 H15 . . 120.3 ?
    C1 N1 C2 . . 108.74(13) ?
    C1 N1 C4 . . 125.41(13) ?
    C2 N1 C4 . . 125.85(13) ?
    C1 N2 C3 . . 108.76(13) ?
    C1 N2 C5 . . 125.55(13) ?
    C3 N2 C5 . . 125.68(13) ?
    C10 O1 C12 . . 117.28(12) ?
    H12 O2 H13 . . 104.6 ?
    O1 C12 H12A . . 109.5 ?
    O1 C12 H12B . . 109.5 ?
    H12A C12 H12B . . 109.5 ?
    O1 C12 H12C . . 109.5 ?
    H12A C12 H12C . . 109.5 ?
    H12B C12 H12C . . 109.5 ?
loop_
    _geom_hbond_atom_site_label_D
    _geom_hbond_atom_site_label_H
    _geom_hbond_atom_site_label_A
    _geom_hbond_site_symmetry_A
    _geom_hbond_distance_DH
    _geom_hbond_distance_HA
    _geom_hbond_distance_DA
    _geom_hbond_angle_DHA
    O2 H12 Br1 4_565 0.74 2.63 3.3419(13) 161.9
    O2 H13 Br1 . 0.89 2.52 3.3362(14) 153.2
    C11 H1 O2 1_655 0.91 2.45 3.295(2) 154.5
    C1 H6 Br1 1_655 0.94 2.86 3.6743(16) 145.5
    C5 H4 O2 1_655 0.95 2.60 3.402(2) 142.6
_iucr_refine_instructions_details
;
TITL jen002a in P2(1)/c
CELL 0.71073   8.5879  13.7822  11.0964  90.000 107.277  90.000
ZERR    2.00   0.0003   0.0006   0.0005   0.000   0.002   0.000
LATT 1
SYMM -X, 0.5+Y, 0.5-Z
SFAC C  H  N  O  Br
UNIT 48  64  8  8  4
L.S. 4
ACTA
BOND $H
SIZE 0.25 0.20 0.20
FMAP 2
PLAN 10
mpla 5 C1 N1 C2 C3 N2
mpla 6 C6 C7 C8 C9 C10 C11
EQIV $1 x, +1/2-y, z-1/2
EQIV $2 1+x, y, z
HTAB O2 Br1_$1
HTAB O2 Br1
HTAB C11 O2_$2
HTAB C1 Br1_$2
HTAB C5 O2_$3
TEMP -123
WGHT    0.033200    0.221600
FVAR       0.60124
BR1   5    0.359161    0.146752    0.490121    11.00000    0.02082    0.02866 =
         0.02254    0.00185    0.00672   -0.00226
C1    1    0.922033    0.144647    0.317008    11.00000    0.01766    0.01525 =
         0.01491   -0.00120    0.00477    0.00036
C11   1    0.917935    0.138179   -0.032748    11.00000    0.01964    0.01709 =
         0.01549    0.00151    0.00404   -0.00226
C5    1    0.803082    0.233490    0.114361    11.00000    0.02489    0.01434 =
         0.01641    0.00178    0.00679    0.00181
C3    1    0.653141    0.145285    0.248928    11.00000    0.01550    0.02566 =
         0.02162   -0.00150    0.00577    0.00173
C7    1    0.624635    0.146438   -0.075551    11.00000    0.02146    0.02437 =
         0.01994    0.00207    0.00471    0.00402
C6    1    0.780441    0.170852   -0.001269    11.00000    0.02165    0.01329 =
         0.01479    0.00210    0.00422    0.00153
C10   1    0.895959    0.080362   -0.139552    11.00000    0.02610    0.01715 =
         0.01700    0.00271    0.01022    0.00025
C4    1    0.969489    0.049047    0.515167    11.00000    0.02234    0.01919 =
         0.01286    0.00095    0.00580    0.00123
C8    1    0.605880    0.088048   -0.180981    11.00000    0.02179    0.02665 =
         0.01875    0.00091    0.00052   -0.00360
C2    1    0.698246    0.094679    0.357625    11.00000    0.01782    0.02197 =
         0.02392   -0.00041    0.01015   -0.00093
C9    1    0.740008    0.054813   -0.213043    11.00000    0.03170    0.02040 =
         0.01528   -0.00257    0.00690   -0.00603
N1    3    0.867141    0.095067    0.399299    11.00000    0.01825    0.01454 =
         0.01555    0.00014    0.00683    0.00103
N2    3    0.794822    0.176290    0.225183    11.00000    0.01719    0.01414 =
         0.01570   -0.00061    0.00633    0.00088
O1    4    1.021878    0.046405   -0.180241    11.00000    0.02697    0.03120 =
         0.02267   -0.00587    0.01291   -0.00132
O2    4    0.217493    0.231753    0.196240    11.00000    0.03466    0.06456 =
         0.02805    0.00609    0.00396   -0.01624
C12   1    1.183859    0.074130   -0.108967    11.00000    0.02484    0.02620 =
         0.03185   -0.00045    0.01418   -0.00041
AFIX  33
H12A  2    1.262344    0.045490   -0.147232    11.00000   -1.50000
H12B  2    1.206615    0.050875   -0.021988    11.00000   -1.50000
H12C  2    1.193403    0.144988   -0.108933    11.00000   -1.50000
AFIX   1
H1    2    1.019430    0.153970    0.015920    11.00000    0.02045
H3    2    0.502260    0.071970   -0.231380    11.00000    0.02052
H2    2    0.534870    0.170360   -0.059530    11.00000    0.02599
H5    2    0.718850    0.281500    0.101870    11.00000    0.01489
H4    2    0.905720    0.264810    0.138380    11.00000    0.01585
H6    2    1.032870    0.156660    0.325470    11.00000    0.01740
H7    2    0.546160    0.162150    0.195690    11.00000    0.02935
H8    2    1.058620    0.091520    0.553490    11.00000    0.02507
H9    2    0.908140    0.040780    0.569820    11.00000    0.02277
H12   2    0.268520    0.256300    0.162250    11.00000    0.05948
H13   2    0.287670    0.212920    0.269040    11.00000    0.06166
H15   2    0.725270    0.015240   -0.286260    11.00000    0.03068
H16   2    0.638560    0.062410    0.403530    11.00000    0.02452
HKLF 4
REM  jen002a in P2(1)/c
REM R1 =  0.0226 for   2560 Fo > 4sig(Fo)  and  0.0300 for all   2986 data
REM    154 parameters refined using      0 restraints
END
WGHT      0.0284      0.3482
REM Highest difference peak  0.340,  deepest hole -0.259,  1-sigma level  0.057
Q1    1   0.8524  0.1643 -0.0198  11.00000  0.05    0.34
Q2    1   0.8613  0.1486  0.2560  11.00000  0.05    0.31
Q3    1   0.7210  0.1735  0.2389  11.00000  0.05    0.29
Q4    1   0.7843  0.0925  0.3752  11.00000  0.05    0.28
Q5    1   0.7104  0.1720 -0.0579  11.00000  0.05    0.27
Q6    1   0.9038  0.0941 -0.0789  11.00000  0.05    0.27
Q7    1   0.7824  0.2074  0.0454  11.00000  0.05    0.27
Q8    1   0.6842  0.0866 -0.2022  11.00000  0.05    0.27
Q9    1   0.3229  0.1507  0.4173  11.00000  0.05    0.26
Q10   1   0.6714  0.1405  0.3261  11.00000  0.05    0.26
;
data_global
_journal_date_recd_electronic     2011-11-10
_journal_date_accepted     2011-11-22
_journal_name_full     'Acta Crystallographica, Section E'
_journal_year     2011
_journal_volume     67
_journal_issue     12
_journal_page_first     o3464
_journal_page_last     o3464
_journal_paper_category     QO
_journal_paper_doi     10.1107/S1600536811050240
_journal_coeditor_code     PV2485
_publ_contact_author_name     'Hon Man Lee'
_publ_contact_author_address
;
National Changhua University of Education
Department of Chemistry
Changhua
Taiwan 50058
;
_publ_contact_author_email     leehm@cc.ncue.edu.tw
_publ_contact_author_fax     886-4-7211190
_publ_contact_author_phone     886-4-7232105x3523
_publ_section_title
;
3,3'-Bis(3-methoxybenzyl)-1,1'-(ethane-1,2-diyl)diimidazolium dibromide
dihydrate
;
loop_
    _publ_author_name
    _publ_author_footnote
    _publ_author_address
    'Lee, Hon Man' .
;
Department of Chemistry
National Changhua University of Education
Changhua
Taiwan 50058
;
    'Pi-Yun Cheng' .
;
Department of Chemistry
National Changhua University of Education
Changhua
Taiwan 50058
;
