# Supplementary material for: 3,3′-Bis(3-meth­oxy­benz­yl)-1,1′-(ethane-1,2-diyl)­diimidazolium dibromide dihydrate
Source: Acta Crystallogr Sect E Struct Rep Online. 2011 Nov 30;67(Pt 12):o3464. doi: 10.1107/S1600536811050240 (PMC3239092; doi:10.1107/S1600536811050240)
Supplement: Supplementary file 2 [file e-67-o3464-Isup2.hkl]

# 
# h,k,l, Fc-squared, Fo-squared, sigma(Fo-squared) and status flag 
# 
data_I
_shelx_title ' jen002a in P2(1)/c' 
_shelx_refln_list_code          4 
_shelx_F_calc_maximum      165.17 
_exptl_crystal_F_000       612.00 
_reflns_d_resolution_high  0.7597 
 
loop_ 
 _symmetry_equiv_pos_as_xyz 
 'x, y, z' 
 '-x, y+1/2, -z+1/2' 
 '-x, -y, -z' 
 'x, -y-1/2, z-1/2' 
 
_cell_length_a     8.5879 
_cell_length_b    13.7822 
_cell_length_c    11.0964 
_cell_angle_alpha  90.000 
_cell_angle_beta  107.277 
_cell_angle_gamma  90.000 
 
_shelx_F_squared_multiplier     1.000 
 
loop_ 
 _refln_index_h 
 _refln_index_k 
 _refln_index_l 
 _refln_F_squared_calc 
 _refln_F_squared_meas 
 _refln_F_squared_sigma 
 _refln_observed_status 
   1   0   0      655.82      614.93     10.20 o 
   2   0   0     6778.54     7343.11     73.04 o 
   3   0   0     9192.69     9176.30     91.50 o 
   4   0   0     5802.58     5846.23     59.86 o 
   5   0   0     2795.72     2707.32     29.60 o 
   6   0   0     1131.95     1123.18     16.79 o 
   7   0   0     7171.89     7098.78     73.26 o 
   8   0   0     1178.38     1193.61     26.51 o 
   9   0   0      122.67      137.35     16.64 o 
  10   0   0      209.80      205.84     17.39 o 
   1   1   0      623.10      561.38      9.56 o 
   2   1   0    10477.04    10536.38     73.35 o 
   3   1   0       11.83       15.72      1.83 o 
   4   1   0      280.18      270.44      4.37 o 
   5   1   0     2784.46     2597.25     21.68 o 
   6   1   0     1567.12     1598.71     14.24 o 
   7   1   0       15.82        9.80      4.13 o 
   8   1   0      251.50      272.84     20.97 o 
   9   1   0     1604.16     1629.76     23.94 o 
  10   1   0      107.41      130.75     13.45 o 
   0   2   0      571.75      583.54     10.34 o 
   1   2   0     2624.95     2752.78     32.63 o 
   2   2   0     4839.80     4981.51     41.09 o 
   3   2   0      401.45      456.75      4.97 o 
   4   2   0      367.67      382.19      5.18 o 
   5   2   0      487.17      482.31      7.32 o 
   6   2   0       22.44       21.89      3.81 o 
   7   2   0     1939.40     1879.03     21.53 o 
   8   2   0        8.41        2.88      6.79 o 
   9   2   0      114.76      108.98     10.81 o 
  10   2   0       15.24       13.15     11.63 o 
   1   3   0     1598.25     1722.13     18.37 o 
   2   3   0      735.25      766.48      8.48 o 
   3   3   0      137.89      183.05      4.29 o 
   4   3   0      347.47      454.62      6.69 o 
   5   3   0      701.25      645.13     10.49 o 
   6   3   0     1291.41     1358.00     19.94 o 
   7   3   0      502.80      513.24     18.73 o 
   8   3   0      108.38      110.10      9.53 o 
   9   3   0      104.63      100.60     11.33 o 
  10   3   0       92.40       64.16     15.48 o 
   0   4   0    26598.41    25515.05    455.22 o 
   1   4   0     4383.80     4512.90     45.86 o 
   2   4   0       12.07       22.50      9.01 o 
   3   4   0     7270.07     7282.72     65.19 o 
   4   4   0    13537.51    14106.66    114.60 o 
   5   4   0       32.92       51.26      4.47 o 
   6   4   0      534.99      542.03     11.54 o 
   7   4   0     2900.75     2852.21     39.20 o 
   8   4   0      908.76      865.55     18.86 o 
   9   4   0        0.32        6.34     10.15 o 
  10   4   0      441.51      415.59     20.90 o 
   1   5   0     1326.22     1299.10     13.15 o 
   2   5   0    10093.34     9998.78     88.47 o 
   3   5   0     1206.32     1194.61     13.26 o 
   4   5   0     1256.75     1251.59     14.28 o 
   5   5   0     4603.02     4612.08     48.15 o 
   6   5   0      569.58      581.94     14.67 o 
   7   5   0       86.41       77.22      8.92 o 
   8   5   0      146.59      134.00     17.76 o 
   9   5   0     1827.23     1893.01     39.12 o 
  10   5   0      166.69      135.01     16.68 o 
   0   6   0     1072.38     1136.94     19.12 o 
   1   6   0     3434.31     3538.73     30.25 o 
   2   6   0        2.24       20.85      7.66 o 
   3   6   0     4605.24     4665.81     43.25 o 
   4   6   0     1877.16     1818.17     21.34 o 
   5   6   0      293.54      300.28      8.02 o 
   6   6   0      397.75      414.70     12.70 o 
   7   6   0     3420.06     3242.66     55.41 o 
   8   6   0      334.17      376.42     23.32 o 
   9   6   0       88.14       82.87     14.16 o 
  10   6   0      662.86      700.17     32.19 o 
   1   7   0        2.19        4.42      2.56 o 
   2   7   0      197.69      212.30      4.83 o 
   3   7   0     1232.51     1346.35     16.92 o 
   4   7   0      541.50      597.69     10.85 o 
   5   7   0      653.94      660.12     13.14 o 
   6   7   0      158.73      146.93     16.36 o 
   7   7   0        0.07      -10.71     13.36 o 
   8   7   0       49.45       33.45     17.32 o 
   9   7   0       23.80       23.61     14.46 o 
   0   8   0      161.47      135.43      5.69 o 
   1   8   0     1272.82     1291.93     16.27 o 
   2   8   0       14.70       10.34      3.47 o 
   3   8   0      852.69      896.12     13.17 o 
   4   8   0     2483.55     2533.39     28.87 o 
   5   8   0       26.32       21.17      9.23 o 
   6   8   0       53.52       53.35     10.67 o 
   7   8   0      796.01      804.87     33.47 o 
   8   8   0       67.34      107.31     20.58 o 
   9   8   0        3.71      -15.63     19.28 o 
   1   9   0     2889.36     2936.29     28.98 o 
   2   9   0     3332.07     3189.78     37.52 o 
   3   9   0      310.82      282.00      7.18 o 
   4   9   0      102.97       93.87      8.39 o 
   5   9   0     2095.89     2037.23     38.09 o 
   6   9   0      514.70      527.70     19.29 o 
   7   9   0       76.67       93.94     18.89 o 
   8   9   0      160.11      203.49     22.41 o 
   9   9   0      776.76      698.39     35.93 o 
   0  10   0    10202.37    10057.20    143.27 o 
   1  10   0      415.39      379.04      7.99 o 
   2  10   0        3.39        1.36      4.32 o 
   3  10   0     4585.29     4549.14    117.94 o 
   4  10   0     1152.74     1152.92     30.45 o 
   5  10   0      697.52      679.00     22.53 o 
   6  10   0      502.84      489.01     25.95 o 
   7  10   0     2964.64     2946.62     72.53 o 
   8  10   0      426.51      387.07     28.35 o 
   1  11   0      233.97      223.89      6.74 o 
   2  11   0     1072.94     1047.83     19.03 o 
   3  11   0      109.56       99.55      7.82 o 
   4  11   0       63.04       57.48      9.10 o 
   5  11   0     1049.37     1065.68     34.97 o 
   6  11   0      171.98      145.76     18.76 o 
   7  11   0       54.48       19.95     19.97 o 
   8  11   0       37.29       59.89     21.69 o 
   0  12   0      508.81      485.40     23.10 o 
   1  12   0       66.89       65.50      6.96 o 
   2  12   0      527.30      494.43     12.58 o 
   3  12   0      330.05      294.49     11.87 o 
   4  12   0      209.89      209.08     18.84 o 
   5  12   0       11.50        2.02     16.46 o 
   6  12   0       13.05        3.76     18.26 o 
   7  12   0       51.48       48.11     19.78 o 
   8  12   0       11.10       16.96     21.74 o 
   1  13   0      953.09      993.34     23.56 o 
   2  13   0      320.68      329.63     14.48 o 
   3  13   0        2.64        2.15     12.63 o 
   4  13   0      115.82       83.60     17.29 o 
   5  13   0      564.52      613.02     31.40 o 
   6  13   0      178.29      188.33     21.94 o 
   7  13   0        0.23       10.71     22.66 o 
   0  14   0     1911.33     1922.36     53.75 o 
   1  14   0      664.09      625.75     30.65 o 
   2  14   0        0.98       -7.92     11.30 o 
   3  14   0     1348.30     1384.95     56.13 o 
   4  14   0     2141.56     2177.11     57.40 o 
   5  14   0        9.00       18.26     19.59 o 
   6  14   0       57.25       50.29     22.85 o 
   1  15   0      465.86      478.69     27.69 o 
   2  15   0      732.90      758.28     37.71 o 
   3  15   0       61.21       67.14     18.48 o 
   4  15   0        6.06       13.42     19.03 o 
   5  15   0      262.68      297.13     26.25 o 
   6  15   0      547.86      550.83     31.92 o 
   0  16   0      801.65      719.55     37.84 o 
   1  16   0      153.39      158.60     16.16 o 
   2  16   0        9.74       -3.96     20.78 o 
   4  16   0      553.63      568.12     30.43 o 
   5  16   0        4.56       30.43     23.46 o 
   1  17   0       48.44       66.69     17.05 o 
   2  17   0        0.75       19.53     24.32 o 
   0  18   0      341.41      346.07     32.56 o 
   1  18   0       79.42      101.55     19.30 o 
 -10   1   1      321.84      314.61     17.78 o 
  -9   1   1        2.15       12.76      8.07 o 
  -8   1   1      460.77      428.85      8.50 o 
  -7   1   1       27.60       24.11      4.62 o 
  -6   1   1     1282.19     1278.47     13.70 o 
  -5   1   1      105.40      120.34      3.47 o 
  -4   1   1     2418.76     2491.15     19.21 o 
  -3   1   1     5074.11     5182.55     39.49 o 
  -2   1   1     1070.41     1090.28      9.91 o 
  -1   1   1      732.70      871.21     13.40 o 
   0   1   1     1742.14     1848.22     27.69 o 
   1   1   1     3041.41     3184.34     24.42 o 
   2   1   1      724.37      742.62      7.17 o 
   3   1   1     4752.52     4878.16     33.10 o 
   4   1   1     2886.48     2862.25     20.75 o 
   5   1   1        1.94        0.43      3.01 o 
   6   1   1      678.14      687.44     10.39 o 
   7   1   1     1933.76     1887.77     20.43 o 
   8   1   1      381.55      404.67     24.27 o 
   9   1   1       30.00       39.72     10.00 o 
  10   1   1      721.24      726.03     21.75 o 
 -10   2   1      842.17      827.29     23.42 o 
  -9   2   1     2075.95     2093.01     24.66 o 
  -8   2   1     3516.98     3421.92     46.21 o 
  -7   2   1     1346.82     1254.80     14.39 o 
  -6   2   1     6274.00     6202.45     51.63 o 
  -5   2   1     6324.57     6473.70     46.65 o 
  -4   2   1      357.26      334.00      4.65 o 
  -3   2   1     3550.69     3654.31     26.39 o 
  -2   2   1    27281.37    25162.42    311.45 o 
  -1   2   1     9893.29    10280.17    161.51 o 
   0   2   1      338.53      328.34      5.58 o 
   1   2   1     9896.27    10340.64    101.58 o 
   2   2   1     8888.09     8662.18     77.46 o 
   3   2   1     3118.87     3224.41     28.27 o 
   4   2   1     1283.18     1275.80     13.26 o 
   5   2   1     2890.61     2798.28     26.89 o 
   6   2   1     2848.80     2813.80     26.31 o 
   7   2   1       72.65       85.46      9.18 o 
   8   2   1     1310.50     1298.83     23.40 o 
   9   2   1      574.94      589.46     30.32 o 
  10   2   1      325.69      354.57     16.32 o 
 -10   3   1      897.03      906.25     27.86 o 
  -9   3   1       47.29       38.92      9.82 o 
  -8   3   1      434.62      448.21     10.43 o 
  -7   3   1     1383.88     1373.78     15.45 o 
  -6   3   1     1492.21     1412.20     14.91 o 
  -5   3   1       33.77       30.73      3.10 o 
  -4   3   1     6509.10     6483.68     46.25 o 
  -3   3   1     5430.26     5438.50     41.01 o 
  -2   3   1        1.66        3.91      2.39 o 
  -1   3   1     1377.81     1418.32     12.63 o 
   0   3   1     3711.80     3809.81     39.21 o 
   1   3   1    10606.47    11111.56    109.27 o 
   2   3   1      857.93      853.95     11.84 o 
   3   3   1     8454.22     8789.39     79.34 o 
   4   3   1     4858.71     4686.77     53.45 o 
   5   3   1       32.04       32.88      4.19 o 
   6   3   1     1732.61     1733.21     24.03 o 
   7   3   1     1457.26     1476.65     21.43 o 
   8   3   1     1424.64     1416.22     25.20 o 
   9   3   1       99.31      110.68     11.86 o 
  10   3   1      667.41      641.06     20.09 o 
 -10   4   1        3.54        8.81     14.25 o 
  -9   4   1      737.52      798.17     34.88 o 
  -8   4   1      195.99      223.53     10.94 o 
  -7   4   1        2.90        1.64      5.80 o 
  -6   4   1     1503.34     1491.51     17.12 o 
  -5   4   1      111.42       99.77      4.15 o 
  -4   4   1      981.10      971.44     12.69 o 
  -3   4   1      364.36      322.76      5.13 o 
  -2   4   1     2084.97     2129.55     23.05 o 
  -1   4   1    14785.29    15147.98    149.34 o 
   0   4   1    11828.73    12314.15    108.92 o 
   1   4   1     3581.34     3674.98     37.65 o 
   2   4   1      518.04      495.87      6.84 o 
   3   4   1      329.45      306.65      5.84 o 
   4   4   1       57.45       85.86      4.20 o 
   5   4   1     3366.31     3385.40     36.52 o 
   6   4   1     1821.08     1796.33     28.36 o 
   7   4   1      652.51      619.38     13.74 o 
   8   4   1      244.96      252.49     12.27 o 
   9   4   1      327.89      320.50     14.27 o 
  10   4   1       48.95       23.85     16.72 o 
 -10   5   1        0.73       -5.03     15.28 o 
  -9   5   1       61.48       60.25     17.84 o 
  -8   5   1       54.83       33.64     16.18 o 
  -7   5   1       15.96       23.85      7.63 o 
  -6   5   1       26.31       34.38      5.50 o 
  -5   5   1        0.54       -0.15      4.18 o 
  -4   5   1      147.91      192.99      5.33 o 
  -3   5   1      180.95      217.77      8.20 o 
  -2   5   1      238.95      267.26      5.90 o 
  -1   5   1       32.33       41.99      2.64 o 
   0   5   1      822.87      879.10     11.92 o 
   1   5   1       92.22       85.23      5.49 o 
   2   5   1      524.96      585.85      7.94 o 
   3   5   1      151.07      142.61      3.97 o 
   4   5   1       99.28       99.17      5.48 o 
   5   5   1       41.07       38.66      6.35 o 
   6   5   1      398.51      417.82     15.23 o 
   7   5   1       67.94       68.00      8.78 o 
   8   5   1        4.41        4.68      9.19 o 
   9   5   1        2.02       13.39     17.04 o 
  10   5   1       24.42      -10.09     21.61 o 
 -10   6   1      379.43      391.67     20.40 o 
  -9   6   1      828.70      833.61     37.59 o 
  -8   6   1      137.61       83.88     16.93 o 
  -7   6   1       17.83       16.46     10.32 o 
  -6   6   1     2896.84     2868.72     44.94 o 
  -5   6   1     2201.91     2239.02     25.73 o 
  -4   6   1     1147.10     1222.85     14.18 o 
  -3   6   1     5668.54     5957.10     54.15 o 
  -2   6   1     1841.17     1855.21     20.83 o 
  -1   6   1     5359.39     5511.50     45.80 o 
   0   6   1     1341.68     1458.02     15.10 o 
   1   6   1     1355.84     1322.13     14.19 o 
   2   6   1     5590.24     5519.43     50.41 o 
   3   6   1      262.74      270.83      6.03 o 
   4   6   1      776.42      752.25     11.76 o 
   5   6   1      454.25      448.81     13.59 o 
   6   6   1     1538.32     1504.79     24.59 o 
   7   6   1       49.05       35.97     10.40 o 
   8   6   1      392.17      350.38     21.80 o 
   9   6   1      723.47      744.28     25.37 o 
 -10   7   1      398.41      370.27     28.71 o 
  -9   7   1        9.47        9.32     20.03 o 
  -8   7   1      213.81      251.88     21.22 o 
  -7   7   1     3663.07     3603.59     60.48 o 
  -6   7   1      914.45      902.34     24.31 o 
  -5   7   1     1267.08     1259.77     20.25 o 
  -4   7   1     2492.15     2414.26     27.12 o 
  -3   7   1     2858.95     2817.82     27.49 o 
  -2   7   1      699.78      699.73      8.40 o 
  -1   7   1     1474.57     1454.98     17.06 o 
   0   7   1     5930.88     5844.08     53.63 o 
   1   7   1     4048.61     4037.91     43.05 o 
   2   7   1      638.10      646.17      9.37 o 
   3   7   1     2201.30     2130.65     24.36 o 
   4   7   1     3900.44     3938.85     41.92 o 
   5   7   1      181.44      199.87      9.23 o 
   6   7   1      986.85     1014.80     23.19 o 
   7   7   1     1054.74     1073.75     36.32 o 
   8   7   1      898.63      823.04     24.79 o 
   9   7   1       28.96       34.96     15.10 o 
  -9   8   1      799.25      762.57     36.38 o 
  -8   8   1     1029.04     1045.12     40.11 o 
  -7   8   1      473.23      427.61     18.05 o 
  -6   8   1      771.66      768.51     22.44 o 
  -5   8   1     3533.83     3627.13     46.99 o 
  -4   8   1       27.73       35.68      6.30 o 
  -3   8   1      469.88      463.05      8.06 o 
  -2   8   1     3201.18     3193.13     28.39 o 
  -1   8   1     3848.30     3864.72     44.20 o 
   0   8   1        4.06        2.08      3.39 o 
   1   8   1     7024.12     7006.15     71.20 o 
   2   8   1     5632.07     5664.07     57.86 o 
   3   8   1      307.29      278.21      7.34 o 
   4   8   1     1367.91     1409.20     32.45 o 
   5   8   1     2972.78     2977.59     39.90 o 
   6   8   1     1106.81     1087.45     35.16 o 
   7   8   1       37.97       33.69     16.07 o 
   8   8   1      608.43      594.97     46.21 o 
   9   8   1      718.87      735.23     26.62 o 
  -9   9   1       12.48       12.81     20.50 o 
  -8   9   1        2.33        5.26     18.92 o 
  -7   9   1      178.87      146.95     18.73 o 
  -6   9   1      769.38      778.43     22.58 o 
  -5   9   1      153.22      154.50     10.44 o 
  -4   9   1      831.71      861.72     17.46 o 
  -3   9   1      954.66      954.01     15.24 o 
  -2   9   1      127.75      142.50      5.27 o 
  -1   9   1      163.29      173.47      8.73 o 
   0   9   1      208.34      201.41      8.51 o 
   1   9   1      475.21      452.08     10.72 o 
   2   9   1        0.86        1.27      4.03 o 
   3   9   1      798.89      750.29     12.56 o 
   4   9   1      204.92      215.72      9.08 o 
   5   9   1        2.77       -3.21     10.24 o 
   6   9   1        5.77       -2.99     13.67 o 
   7   9   1      533.43      540.60     28.96 o 
   8   9   1       87.35      116.24     22.32 o 
   9   9   1       10.34      -11.94     19.63 o 
  -9  10   1        2.25        5.28     22.88 o 
  -8  10   1       10.40       25.12     19.14 o 
  -7  10   1        0.65      -14.19     17.34 o 
  -6  10   1       10.85       21.13     11.87 o 
  -5  10   1      246.07      229.58     14.08 o 
  -4  10   1       20.04       17.93      6.47 o 
  -3  10   1       45.36       48.12      6.26 o 
  -2  10   1      170.33      168.06      7.20 o 
  -1  10   1       47.65       64.67      4.75 o 
   0  10   1      159.11      173.13      6.26 o 
   1  10   1       93.61       90.74      5.55 o 
   2  10   1       57.50       66.85      5.23 o 
   3  10   1      134.65      129.10      6.17 o 
   4  10   1       62.25       79.84     23.36 o 
   5  10   1      255.90      219.43     17.57 o 
   6  10   1       94.54       71.65     16.40 o 
   7  10   1       54.64       51.81     18.45 o 
   8  10   1        2.06        0.41     19.09 o 
  -8  11   1      256.14      193.34     24.23 o 
  -7  11   1      776.00      777.09     36.43 o 
  -6  11   1      314.97      335.47     22.46 o 
  -5  11   1      283.61      290.90     15.26 o 
  -4  11   1      389.76      380.73     24.84 o 
  -3  11   1     3019.42     2978.96     50.16 o 
  -2  11   1       23.63       16.38      6.02 o 
  -1  11   1     1738.83     1695.94     28.36 o 
   0  11   1     1163.38     1106.95     14.41 o 
   1  11   1      227.49      243.23      6.88 o 
   2  11   1        1.72        3.12      5.02 o 
   3  11   1      209.66      208.54      8.98 o 
   4  11   1     1193.94     1169.72     35.08 o 
   5  11   1      236.78      243.00     19.00 o 
   6  11   1       85.25       95.27     17.59 o 
   7  11   1      730.87      731.61     36.79 o 
   8  11   1      196.55      210.63     26.72 o 
  -8  12   1      530.54      500.26     31.62 o 
  -7  12   1      418.73      417.16     27.17 o 
  -6  12   1      530.20      499.91     26.83 o 
  -5  12   1     1818.23     1867.20     51.40 o 
  -4  12   1      153.45      148.08     12.68 o 
  -3  12   1     1002.79      988.71     20.58 o 
  -2  12   1     2033.80     2048.07     27.15 o 
  -1  12   1     1720.35     1756.25     23.99 o 
   0  12   1        3.14        3.82      5.97 o 
   1  12   1     2553.48     2577.34     27.45 o 
   2  12   1     2669.21     2643.03     32.86 o 
   3  12   1      447.97      434.80     16.58 o 
   4  12   1      660.66      662.93     29.05 o 
   5  12   1     2022.41     2074.70     55.49 o 
   6  12   1      508.14      481.79     26.70 o 
   7  12   1       13.63       14.61     21.83 o 
  -7  13   1      145.47      163.71     23.90 o 
  -5  13   1        2.97       -5.89     15.63 o 
  -4  13   1      712.19      652.54     35.56 o 
  -3  13   1      929.68      983.26     25.26 o 
  -2  13   1        1.33       -1.28      8.50 o 
  -1  13   1      726.27      715.50     17.41 o 
   0  13   1      465.90      469.79     13.99 o 
   1  13   1      686.13      693.19     19.41 o 
   2  13   1       47.02       49.62     10.91 o 
   3  13   1     1542.80     1593.00     43.68 o 
   4  13   1      562.10      636.01     29.90 o 
   5  13   1        1.89      -10.68     15.93 o 
   6  13   1      254.53      309.55     26.45 o 
   7  13   1      484.05      569.73     32.20 o 
  -7  14   1       20.32      -23.10     23.10 o 
  -6  14   1      528.69      516.17     31.40 o 
  -5  14   1       30.02       14.97     19.48 o 
  -4  14   1      168.29      157.85     20.50 o 
  -3  14   1       39.99       38.46     12.55 o 
  -2  14   1      469.43      458.49     18.30 o 
  -1  14   1      426.18      437.58     18.27 o 
   0  14   1      254.19      247.48     22.19 o 
   1  14   1       31.94       42.99     17.32 o 
   2  14   1       16.51       11.00     11.46 o 
   3  14   1       24.38       28.80     16.79 o 
   4  14   1       75.16       48.99     17.87 o 
   5  14   1       37.18       37.73     20.14 o 
   6  14   1      218.34      192.90     25.70 o 
  -6  15   1       31.30       30.07     23.98 o 
  -5  15   1      236.14      263.30     24.18 o 
  -4  15   1        2.18       -6.50     18.78 o 
  -3  15   1       85.31       90.31     14.62 o 
  -2  15   1       95.28       86.96     13.02 o 
  -1  15   1      332.30      274.17     25.31 o 
   0  15   1       53.77       79.96     13.71 o 
   1  15   1        6.25        4.70     11.91 o 
   2  15   1        8.22       -3.60     19.31 o 
   3  15   1        3.29       21.08     17.46 o 
   4  15   1        1.77      -12.14     18.29 o 
   5  15   1      198.20      194.22     24.51 o 
  -5  16   1      613.41      613.08     34.30 o 
  -4  16   1      526.06      556.26     30.82 o 
  -3  16   1     1681.72     1691.87     37.77 o 
  -2  16   1      292.32      326.04     26.86 o 
  -1  16   1      221.10      245.01     24.59 o 
   0  16   1       11.24       20.75     13.84 o 
   1  16   1      228.34      247.64     18.58 o 
   4  16   1      305.87      354.89     27.25 o 
  -2  17   1      217.17      205.87     29.16 o 
  -1  17   1      209.83      233.45     18.78 o 
   0  17   1      928.28      949.08     30.59 o 
   1  17   1      170.17      194.11     19.14 o 
   2  17   1      234.26      259.98     28.60 o 
  -1  18   1       44.71       33.05     16.71 o 
   0  18   1        0.30       14.11     16.99 o 
 -11   0   2      733.96      765.64     28.44 o 
 -10   0   2     1044.28     1077.75     28.95 o 
  -9   0   2       17.84       27.63      8.65 o 
  -8   0   2     1255.57     1233.06     31.36 o 
  -7   0   2     8064.54     8223.23    116.43 o 
  -6   0   2       80.98       54.33      5.64 o 
  -5   0   2      263.22      216.07      5.88 o 
  -4   0   2     6334.66     6081.38     61.88 o 
  -3   0   2    14450.71    14720.56    165.85 o 
  -2   0   2      200.32      194.95      6.01 o 
  -1   0   2      242.01      265.70      4.61 o 
   0   0   2     5495.99     5857.85     82.27 o 
   1   0   2     6912.23     7432.99     86.22 o 
   2   0   2      278.50      296.72      6.71 o 
   3   0   2     2225.54     1902.18     21.77 o 
   4   0   2    12276.26    12671.75    144.29 o 
   5   0   2      164.98      204.70     12.91 o 
   6   0   2     3504.08     3575.30     46.59 o 
   7   0   2      521.20      525.61     28.27 o 
   8   0   2      971.15     1018.65     36.35 o 
   9   0   2       31.56       31.31     18.31 o 
  10   0   2      671.21      643.45     35.55 o 
 -11   1   2       40.47       41.97     16.57 o 
 -10   1   2      503.27      504.39     17.45 o 
  -9   1   2      646.97      660.40     12.09 o 
  -8   1   2      370.04      382.14      8.21 o 
  -7   1   2        8.62       11.56      5.89 o 
  -6   1   2     1759.94     1725.77     27.48 o 
  -5   1   2     9046.46     9310.25     70.71 o 
  -4   1   2       53.75       75.20      2.69 o 
  -3   1   2     6704.71     6812.33     55.54 o 
  -2   1   2     6559.83     6922.02     61.47 o 
  -1   1   2     4509.80     4774.61     47.23 o 
   0   1   2     2961.29     3008.03     24.98 o 
   1   1   2     4160.22     4306.95     33.10 o 
   2   1   2    16940.15    16839.10    125.67 o 
   3   1   2      160.84      140.15      4.86 o 
   4   1   2     4206.59     4511.86     42.45 o 
   5   1   2     2572.77     2490.61     26.16 o 
   6   1   2     1289.08     1294.87     17.10 o 
   7   1   2        3.30       -6.37      7.68 o 
   8   1   2     1148.60     1098.49     21.94 o 
   9   1   2     1002.38     1038.04     27.96 o 
  10   1   2      193.56      236.85     19.22 o 
 -11   2   2       54.92       62.19     17.48 o 
 -10   2   2       47.93       46.81      9.61 o 
  -9   2   2        2.85        8.29      7.40 o 
  -8   2   2      420.07      418.63      8.99 o 
  -7   2   2        5.93        3.72      4.27 o 
  -6   2   2      355.19      346.93      6.97 o 
  -5   2   2      137.35      165.88      5.31 o 
  -4   2   2      371.16      329.22      5.00 o 
  -3   2   2     1372.86     1429.39     13.79 o 
  -2   2   2       73.53       70.67      3.85 o 
  -1   2   2     3113.51     3212.78     26.80 o 
   0   2   2      520.30      641.03      7.22 o 
   1   2   2      290.94      298.86      4.36 o 
   2   2   2        0.96        0.59      1.85 o 
   3   2   2     1547.00     1571.46     14.26 o 
   4   2   2      390.59      397.48      7.72 o 
   5   2   2      184.52      185.99      6.30 o 
   6   2   2       22.68       24.33      5.33 o 
   7   2   2      159.15      131.27      9.26 o 
   8   2   2      146.28      138.93     11.08 o 
   9   2   2       26.48       26.90     11.28 o 
  10   2   2       59.71       44.54     18.38 o 
 -11   3   2        5.95       -6.06     24.51 o 
 -10   3   2        1.94       -3.68     21.36 o 
  -9   3   2       99.01      134.04     16.54 o 
  -8   3   2      344.88      341.97     11.09 o 
  -7   3   2      225.05      244.14      7.24 o 
  -6   3   2      575.25      557.58      8.57 o 
  -5   3   2      335.20      333.41      5.33 o 
  -4   3   2      340.49      383.71      6.71 o 
  -3   3   2      787.11      872.75      9.95 o 
  -2   3   2     9524.74     9666.27     85.54 o 
  -1   3   2    12431.00    12679.76    102.33 o 
   0   3   2    26234.94    25000.60    385.70 o 
   1   3   2     1370.52     1349.05     12.59 o 
   2   3   2      410.99      409.58      5.97 o 
   3   3   2        1.71        2.49      2.72 o 
   4   3   2      113.94      129.16      5.56 o 
   5   3   2      983.24      971.29     14.97 o 
   6   3   2      302.64      292.49      9.24 o 
   7   3   2       66.72       49.35      8.67 o 
   8   3   2      315.60      309.34     19.60 o 
   9   3   2       57.87       53.60     11.83 o 
  10   3   2      377.81      376.86     17.47 o 
 -10   4   2      523.15      533.99     28.96 o 
  -9   4   2       15.25       16.08     11.17 o 
  -8   4   2     1585.05     1522.43     25.68 o 
  -7   4   2     2887.17     2912.32     38.26 o 
  -6   4   2      168.21      156.63      5.13 o 
  -5   4   2      692.53      647.98      7.83 o 
  -4   4   2     1425.49     1298.72     11.67 o 
  -3   4   2     8120.46     8260.57     74.05 o 
  -2   4   2       28.09       24.00      2.07 o 
  -1   4   2       95.69       73.29      2.23 o 
   0   4   2    11681.02    11823.20    103.90 o 
   1   4   2     4570.70     4800.99     49.00 o 
   2   4   2     2114.03     2243.85     22.48 o 
   3   4   2      630.17      507.39      8.37 o 
   4   4   2     4037.24     4068.89     43.16 o 
   5   4   2      350.07      361.97     11.86 o 
   6   4   2      771.19      756.25     14.22 o 
   7   4   2     1494.96     1484.60     24.87 o 
   8   4   2      550.24      585.83     33.24 o 
   9   4   2      118.17      126.59     12.66 o 
 -10   5   2      123.53      133.12     21.83 o 
  -9   5   2     1721.58     1721.41     49.90 o 
  -8   5   2     1256.10     1251.00     52.51 o 
  -7   5   2       55.96       66.44      6.65 o 
  -6   5   2     3904.43     3862.49     37.22 o 
  -5   5   2     4279.80     4246.44     36.63 o 
  -4   5   2      378.33      363.37      6.06 o 
  -3   5   2     2506.93     2633.52     25.74 o 
  -2   5   2     8477.06     8400.66     69.07 o 
  -1   5   2     5099.16     5140.78     43.44 o 
   0   5   2      276.13      263.93      4.98 o 
   1   5   2     8209.15     8134.97     81.42 o 
   2   5   2     4820.72     4789.37     44.06 o 
   3   5   2     1585.01     1530.67     21.87 o 
   4   5   2     2388.34     2497.68     33.30 o 
   5   5   2     3903.99     3772.46     41.55 o 
   6   5   2     3797.26     3695.83     41.81 o 
   7   5   2     1204.83     1148.70     21.85 o 
   8   5   2      739.11      814.28     19.98 o 
   9   5   2     1320.45     1348.08     39.50 o 
 -10   6   2      583.59      606.49     33.83 o 
  -9   6   2       15.62       -0.66     18.62 o 
  -8   6   2      831.44      841.19     24.81 o 
  -7   6   2      675.62      657.93     19.30 o 
  -6   6   2      734.72      732.81     15.29 o 
  -5   6   2      638.39      643.67     10.55 o 
  -4   6   2     2850.34     2717.33     27.31 o 
  -3   6   2     2428.04     2408.58     24.43 o 
  -2   6   2      108.63      129.63      4.04 o 
  -1   6   2     6076.00     6290.03     57.96 o 
   0   6   2     6239.09     6330.58     53.35 o 
   1   6   2      632.43      591.02     14.37 o 
   2   6   2      610.44      589.33     10.75 o 
   3   6   2     3162.48     3131.69     33.56 o 
   4   6   2      945.19      926.86     16.95 o 
   5   6   2       61.83       63.41      9.11 o 
   6   6   2       11.38       -1.98      6.83 o 
   7   6   2     1795.63     1789.89     28.86 o 
   8   6   2      644.64      571.00     17.34 o 
   9   6   2       44.38       46.36     15.02 o 
 -10   7   2       79.43       92.04     24.54 o 
  -9   7   2        1.43       -4.45     19.25 o 
  -8   7   2      257.13      279.68     16.32 o 
  -7   7   2      137.85      140.67     23.33 o 
  -6   7   2       26.60       33.15     12.28 o 
  -5   7   2        2.02       -0.71      5.91 o 
  -4   7   2      164.04      181.05      6.52 o 
  -3   7   2       49.44       46.93      4.83 o 
  -2   7   2        4.68        3.81      3.19 o 
  -1   7   2      927.23      962.61     10.50 o 
   0   7   2        1.67        4.60      2.72 o 
   1   7   2      316.19      335.48      7.52 o 
   2   7   2       44.25       58.46      4.44 o 
   3   7   2      262.56      270.82      7.21 o 
   4   7   2      583.56      620.10     32.88 o 
   5   7   2      801.07      796.95     17.04 o 
   6   7   2        1.20        6.51     11.03 o 
   7   7   2       32.17       42.47      9.90 o 
   8   7   2      139.78      136.21     23.50 o 
   9   7   2        2.42       17.42     15.67 o 
 -10   8   2       32.81       28.24     22.24 o 
  -9   8   2       50.84       55.16     21.61 o 
  -8   8   2      367.91      333.04     23.68 o 
  -7   8   2       98.58      117.68     12.99 o 
  -6   8   2      161.66      161.45      9.41 o 
  -5   8   2      175.63      168.50      9.19 o 
  -4   8   2      756.22      768.46     13.39 o 
  -3   8   2      767.32      777.18     11.48 o 
  -2   8   2       33.03       27.54      3.94 o 
  -1   8   2      356.00      355.48      6.67 o 
   0   8   2     1687.17     1670.84     17.86 o 
   1   8   2      515.38      488.25      9.10 o 
   2   8   2      247.44      269.98      9.46 o 
   3   8   2      532.06      500.04     10.39 o 
   4   8   2      567.65      564.35     13.84 o 
   5   8   2        0.53       13.78     10.79 o 
   6   8   2        3.84        7.10      9.86 o 
   7   8   2      462.93      444.36     18.44 o 
   8   8   2      138.87      146.88     16.12 o 
   9   8   2        0.25       17.47     16.54 o 
  -9   9   2      977.40      977.10     43.15 o 
  -8   9   2      499.51      473.27     28.47 o 
  -7   9   2      291.02      288.54     40.53 o 
  -6   9   2      587.19      570.97     15.73 o 
  -5   9   2     2411.55     2346.38     33.82 o 
  -4   9   2      730.59      731.97     13.75 o 
  -3   9   2     2134.65     2077.98     38.88 o 
  -2   9   2     2419.09     2428.59     28.78 o 
  -1   9   2     1066.25     1070.11     13.17 o 
   0   9   2      142.12      134.71      4.95 o 
   1   9   2     1904.42     1851.16     22.32 o 
   2   9   2     5823.23     5740.08     59.24 o 
   3   9   2        6.32        7.14      6.16 o 
   4   9   2      420.44      421.21     13.14 o 
   5   9   2     2496.18     2419.00     59.17 o 
   6   9   2      707.35      630.95     28.74 o 
   7   9   2       92.47       80.78     13.76 o 
   8   9   2      711.93      726.69     26.45 o 
  -9  10   2       29.91       25.12     21.49 o 
  -8  10   2      216.70      157.49     21.99 o 
  -7  10   2     1985.31     1937.18     54.00 o 
  -6  10   2      556.83      585.66     21.05 o 
  -5  10   2      802.00      777.99     22.49 o 
  -4  10   2     2855.31     2775.02     33.81 o 
  -3  10   2     1962.86     1929.15     27.05 o 
  -2  10   2       45.14       48.22      5.84 o 
  -1  10   2     3033.81     3066.05     35.26 o 
   0  10   2     3302.52     3273.29     32.48 o 
   1  10   2      618.70      586.47     11.01 o 
   2  10   2       29.18       40.08      7.66 o 
   3  10   2     2655.60     2606.30     35.15 o 
   4  10   2     2063.84     2014.59     50.54 o 
   5  10   2       59.91       72.75     16.13 o 
   6  10   2      274.27      276.63     21.05 o 
   7  10   2      752.22      802.66     25.86 o 
   8  10   2      529.75      509.29     34.15 o 
  -8  11   2      157.60      163.91     23.62 o 
  -7  11   2       52.85       47.22     18.78 o 
  -6  11   2      224.37      256.80     15.93 o 
  -5  11   2      913.01      882.96     20.31 o 
  -4  11   2       81.42       85.74      9.00 o 
  -3  11   2      448.55      435.01     11.72 o 
  -2  11   2     1151.13     1167.14     29.84 o 
  -1  11   2     1016.47     1035.04     26.41 o 
   0  11   2      198.96      206.94      6.64 o 
   1  11   2     1005.72     1011.84     20.52 o 
   2  11   2     1207.34     1148.68     15.69 o 
   3  11   2      116.32      110.09     11.81 o 
   4  11   2      566.82      583.09     26.81 o 
   5  11   2      704.88      718.86     29.82 o 
   6  11   2      286.18      299.10     24.04 o 
   7  11   2       20.20       32.15     14.50 o 
  -8  12   2       89.78       78.01     25.06 o 
  -7  12   2       21.92       26.09     19.53 o 
  -6  12   2        7.39       11.31     16.85 o 
  -5  12   2        7.54        5.21     10.56 o 
  -4  12   2      185.53      170.34     11.58 o 
  -3  12   2      212.66      218.97     10.98 o 
  -2  12   2       56.79       46.93      8.24 o 
  -1  12   2        8.69        8.63      6.56 o 
   0  12   2        0.38       -3.53      6.19 o 
   1  12   2       54.56       57.34      6.10 o 
   2  12   2       47.00       41.79      8.48 o 
   3  12   2       89.31       87.08     14.99 o 
   4  12   2       26.87        7.33     15.21 o 
   5  12   2        0.77        0.36     15.57 o 
   6  12   2       73.65       66.89     20.75 o 
   7  12   2       14.04       15.81     15.84 o 
  -7  13   2      387.84      380.62     28.22 o 
  -6  13   2       62.16       58.09     20.94 o 
  -5  13   2      153.94      162.16     21.00 o 
  -4  13   2       68.41       84.26     12.64 o 
  -3  13   2       29.70       25.32      9.62 o 
  -2  13   2      528.07      546.90     15.98 o 
  -1  13   2      506.07      514.38     15.28 o 
   0  13   2       18.58       24.06      8.25 o 
   1  13   2      338.45      321.60     15.30 o 
   2  13   2      623.57      635.87     26.06 o 
   3  13   2        4.28        3.43     14.50 o 
   4  13   2        2.30       18.51     16.40 o 
   5  13   2      681.47      679.72     33.78 o 
   6  13   2       98.41       97.71     21.05 o 
  -7  14   2      821.32      868.35     43.32 o 
  -6  14   2      299.43      309.25     26.09 o 
  -5  14   2      510.66      562.04     30.13 o 
  -4  14   2      546.77      518.95     34.54 o 
  -3  14   2     1174.10     1264.41     57.26 o 
  -2  14   2        0.20      -11.23     11.23 o 
  -1  14   2      518.29      532.83     19.32 o 
   0  14   2     1259.66     1267.82     28.07 o 
   1  14   2      398.84      402.04     17.57 o 
   3  14   2      284.45      349.97     22.27 o 
   4  14   2     1037.92     1047.50     38.42 o 
   5  14   2       16.94        1.80     20.19 o 
   6  14   2       97.59       98.98     24.21 o 
  -6  15   2      501.15      511.47     33.03 o 
  -5  15   2      713.86      771.34     35.33 o 
  -4  15   2        6.22       -5.69     14.53 o 
  -3  15   2      493.08      474.82     19.91 o 
  -2  15   2     1105.99     1069.40     28.06 o 
  -1  15   2      628.58      633.91     29.30 o 
   0  15   2      390.57      364.44     25.45 o 
   1  15   2      539.63      566.85     26.14 o 
   2  15   2      861.80      866.78     37.98 o 
   4  15   2     1063.29     1086.23     42.05 o 
   5  15   2      427.84      476.70     30.29 o 
  -5  16   2        0.49        6.72     22.79 o 
  -4  16   2      121.54      113.45     20.97 o 
  -3  16   2      200.82      209.54     17.41 o 
  -2  16   2       27.88       31.92     23.10 o 
  -1  16   2        5.86       31.95     21.49 o 
   0  16   2      302.56      318.57     18.86 o 
   1  16   2      322.03      331.96     26.86 o 
   2  16   2      143.14      155.91     25.12 o 
   3  16   2       32.70       42.13     23.26 o 
  -3  17   2        7.47       28.91     26.70 o 
  -2  17   2        1.37       18.42     24.84 o 
  -1  17   2       22.41       23.74     21.85 o 
   0  17   2        4.17        0.84     15.41 o 
   1  17   2        2.62       -8.41     20.30 o 
   2  17   2        1.58      -17.29     21.58 o 
   3  17   2       25.38       48.19     23.71 o 
 -11   1   3      368.08      432.49     34.86 o 
 -10   1   3      232.26      227.80     10.06 o 
  -9   1   3        9.96       13.08      6.74 o 
  -8   1   3     2472.18     2385.60     32.83 o 
  -7   1   3      872.76      865.27     14.85 o 
  -6   1   3       57.72       63.34      3.82 o 
  -5   1   3     2449.38     2684.49     22.30 o 
  -4   1   3     3029.40     3089.93     24.68 o 
  -3   1   3     1161.94     1145.82     11.77 o 
  -2   1   3     1719.29     1833.56     15.84 o 
  -1   1   3      158.18      173.86      2.49 o 
   0   1   3    12324.88    12603.78     93.64 o 
   1   1   3      802.67      756.03      7.50 o 
   2   1   3       89.43       90.56      4.94 o 
   3   1   3     7183.90     7390.76     57.26 o 
   4   1   3      205.34      172.53      5.58 o 
   5   1   3      860.76      863.27     19.18 o 
   6   1   3     1722.16     1696.36     21.01 o 
   7   1   3      532.35      550.03     20.30 o 
   8   1   3      174.30      187.74     14.81 o 
   9   1   3       18.36       34.27     16.04 o 
 -11   2   3      299.79      308.27     20.36 o 
 -10   2   3      847.12      870.47     40.08 o 
  -9   2   3     1018.69     1082.82     21.89 o 
  -8   2   3      751.35      788.11     11.97 o 
  -7   2   3      412.52      388.77      9.06 o 
  -6   2   3     3800.57     3639.52     32.15 o 
  -5   2   3     5966.02     5912.98     45.90 o 
  -4   2   3     2342.31     2628.12     21.35 o 
  -3   2   3     2772.32     2735.39     23.19 o 
  -2   2   3     5542.08     5523.80     56.51 o 
  -1   2   3     8773.12     9200.95     68.75 o 
   0   2   3      766.65      792.54      8.10 o 
   1   2   3    12892.87    13020.08     97.90 o 
   2   2   3     4772.28     4646.09     36.60 o 
   3   2   3      666.53      672.14      8.30 o 
   4   2   3     2005.25     1979.17     21.44 o 
   5   2   3     2262.66     2229.65     26.40 o 
   6   2   3     1441.23     1368.69     21.21 o 
   7   2   3      176.99      163.89     10.65 o 
   8   2   3     2077.95     2029.69     32.77 o 
   9   2   3      709.59      679.24     35.69 o 
 -11   3   3      763.64      794.85     23.28 o 
 -10   3   3      306.76      292.16     20.17 o 
  -9   3   3        1.46        6.49      8.84 o 
  -8   3   3     2528.69     2466.04     24.38 o 
  -7   3   3     2276.11     2249.44     21.84 o 
  -6   3   3      395.68      395.86      7.59 o 
  -5   3   3     1949.59     2023.39     17.63 o 
  -4   3   3     8475.48     8701.00     70.69 o 
  -3   3   3     1561.80     1545.59     15.62 o 
  -2   3   3      177.14      189.14      4.03 o 
  -1   3   3    27210.85    27014.62    216.85 o 
   0   3   3     1606.78     1435.60     13.22 o 
   1   3   3     2784.80     2821.22     22.65 o 
   2   3   3     5204.62     5461.59     45.91 o 
   3   3   3     3502.35     3367.71     27.96 o 
   4   3   3     3935.68     3870.10     37.75 o 
   5   3   3       45.56       43.02      6.05 o 
   6   3   3     2930.87     2788.75     39.48 o 
   7   3   3     1826.90     1833.89     29.29 o 
   8   3   3      124.06      137.70     12.06 o 
   9   3   3       66.83       75.20     13.01 o 
 -10   4   3      104.67      104.31     14.93 o 
  -9   4   3      415.15      423.00     17.63 o 
  -8   4   3     1174.54     1110.67     18.15 o 
  -7   4   3      691.03      702.23     11.87 o 
  -6   4   3     1536.06     1484.08     21.85 o 
  -5   4   3      506.76      504.25      6.66 o 
  -4   4   3       94.79      101.13      2.84 o 
  -3   4   3      878.10      861.72      9.30 o 
  -2   4   3      714.01      704.35      9.64 o 
  -1   4   3     4591.93     4898.49     41.03 o 
   0   4   3     1772.16     1931.04     15.85 o 
   1   4   3     2351.45     2450.67     20.18 o 
   2   4   3     2910.51     3056.22     27.10 o 
   3   4   3      808.80      816.37     12.30 o 
   4   4   3      534.77      556.64     11.22 o 
   5   4   3      487.30      519.29     11.83 o 
   6   4   3      516.04      493.02     14.68 o 
   7   4   3      253.03      219.32     21.34 o 
   8   4   3      265.63      275.64     13.49 o 
   9   4   3      340.94      362.33     19.56 o 
 -10   5   3        2.19        3.15     20.22 o 
  -9   5   3       11.92       14.27     12.22 o 
  -8   5   3      357.90      359.95     10.86 o 
  -7   5   3        2.70        2.69      6.12 o 
  -6   5   3      122.03      140.90      5.97 o 
  -5   5   3        9.26       11.81      3.38 o 
  -4   5   3      824.30      870.99     11.06 o 
  -3   5   3       12.38       10.16      2.55 o 
  -2   5   3      562.38      593.20      7.28 o 
  -1   5   3       17.26       24.76      2.49 o 
   0   5   3       25.57       25.07      2.47 o 
   1   5   3      911.37      990.76     10.67 o 
   2   5   3        5.23        2.80      2.93 o 
   3   5   3       45.43       37.78      4.74 o 
   4   5   3       60.56       56.43      5.72 o 
   5   5   3      191.40      189.40      9.96 o 
   6   5   3        3.30        8.75      8.12 o 
   7   5   3       73.76       73.20     10.06 o 
   8   5   3       12.85       -0.16     11.05 o 
   9   5   3        3.32       13.52     13.07 o 
 -10   6   3      376.70      333.21     28.16 o 
  -9   6   3      460.78      466.60     28.02 o 
  -8   6   3      524.86      530.06     16.63 o 
  -7   6   3       25.59       19.10      6.61 o 
  -6   6   3     1242.98     1194.19     20.30 o 
  -5   6   3     1451.46     1432.32     16.85 o 
  -4   6   3      785.47      841.05     10.38 o 
  -3   6   3      786.41      736.54      9.29 o 
  -2   6   3     2634.49     2579.32     23.34 o 
  -1   6   3     3383.72     3440.24     27.21 o 
   0   6   3        3.57        5.87      2.29 o 
   1   6   3     2907.89     2984.28     30.87 o 
   2   6   3     1222.77     1170.97     13.63 o 
   3   6   3     1466.04     1451.25     18.85 o 
   4   6   3      981.40      992.15     15.71 o 
   5   6   3     1264.90     1220.72     28.37 o 
   6   6   3      335.89      346.08     12.22 o 
   7   6   3       51.17       51.60     10.14 o 
   8   6   3      381.62      381.71     15.74 o 
   9   6   3      160.00      173.09     18.39 o 
 -10   7   3      392.01      450.55     31.65 o 
  -9   7   3        7.73        7.69     17.82 o 
  -8   7   3     1605.11     1617.17     48.69 o 
  -7   7   3     1083.72     1088.19     20.73 o 
  -6   7   3      585.55      585.91     13.76 o 
  -5   7   3      940.75      991.64     13.69 o 
  -4   7   3     4212.41     4070.46     36.20 o 
  -3   7   3     2988.05     2956.84     41.45 o 
  -2   7   3       43.81       55.93      3.94 o 
  -1   7   3    18442.84    18537.01    137.59 o 
   0   7   3      447.90      370.37      6.91 o 
   1   7   3      614.50      568.92     12.05 o 
   2   7   3     1486.01     1460.58     23.83 o 
   3   7   3     4043.90     3937.02     42.38 o 
   4   7   3     2904.34     2678.66     31.37 o 
   5   7   3       73.79       74.53      7.30 o 
   6   7   3     2993.49     2903.25     47.07 o 
   7   7   3      777.22      794.32     20.21 o 
   8   7   3      167.23      191.18     17.02 o 
   9   7   3       56.43       70.05     21.04 o 
 -10   8   3      456.45      510.61     32.09 o 
  -9   8   3      599.58      594.71     32.39 o 
  -8   8   3      843.23      852.50     34.94 o 
  -7   8   3      209.93      209.21     13.15 o 
  -6   8   3     2022.55     1966.38     29.67 o 
  -5   8   3     1887.92     1865.57     24.29 o 
  -4   8   3     1207.19     1210.03     15.70 o 
  -3   8   3     3439.15     3471.69     34.66 o 
  -2   8   3     3080.39     3002.81     33.97 o 
  -1   8   3     2189.94     2193.36     19.98 o 
   0   8   3      364.09      424.18      7.74 o 
   1   8   3     2826.83     2818.53     31.24 o 
   2   8   3     2757.92     2769.23     30.89 o 
   3   8   3     1396.72     1407.37     22.11 o 
   4   8   3      178.44      187.42      8.17 o 
   5   8   3     1583.73     1591.15     25.37 o 
   6   8   3     1544.34     1513.41     25.91 o 
   7   8   3      114.96       99.61     13.62 o 
   8   8   3      761.68      752.06     33.87 o 
  -9   9   3        2.30       -1.44     20.03 o 
  -8   9   3      363.81      388.42     25.53 o 
  -7   9   3       80.26       95.39     12.24 o 
  -6   9   3      110.48      107.63      9.82 o 
  -5   9   3       46.20       47.64      6.99 o 
  -4   9   3      158.02      133.70      7.30 o 
  -3   9   3     1237.16     1257.49     16.12 o 
  -2   9   3       15.06       11.67      5.03 o 
  -1   9   3      719.28      746.52     10.70 o 
   0   9   3     1568.93     1519.19     17.35 o 
   1   9   3      217.01      244.57      6.48 o 
   2   9   3       95.87      106.99      9.79 o 
   3   9   3     1743.89     1767.55     26.48 o 
   4   9   3      295.04      292.74     12.77 o 
   5   9   3       65.76       63.78      8.82 o 
   6   9   3      767.32      736.71     23.74 o 
   7   9   3        5.70       22.63     14.15 o 
   8   9   3        9.19       15.42     15.61 o 
  -9  10   3       51.81       50.15     24.07 o 
  -8  10   3      163.91      128.69     21.49 o 
  -7  10   3      355.98      381.62     24.09 o 
  -6  10   3      220.68      213.28     13.83 o 
  -5  10   3       89.04       85.67      9.58 o 
  -4  10   3      182.51      184.30      8.51 o 
  -3  10   3       63.68       68.61      6.69 o 
  -2  10   3      273.18      273.90      8.73 o 
  -1  10   3      323.60      300.51      8.52 o 
   0  10   3       53.49       51.00      4.99 o 
   1  10   3       75.79       75.02      5.37 o 
   2  10   3        2.55        1.00      5.69 o 
   3  10   3      947.81      982.43     18.92 o 
   4  10   3       64.87       60.30     10.17 o 
   5  10   3      223.33      175.55     13.10 o 
   6  10   3        1.07       10.94     12.81 o 
   7  10   3       18.26       -4.60     14.51 o 
   8  10   3        2.43        1.45     17.11 o 
  -8  11   3      295.22      339.21     28.91 o 
  -7  11   3      216.58      239.34     22.91 o 
  -6  11   3      843.80      819.44     24.40 o 
  -5  11   3     1448.54     1453.86     26.16 o 
  -4  11   3      711.52      703.81     17.79 o 
  -3  11   3      209.38      204.31      9.05 o 
  -2  11   3       11.94       11.40      6.51 o 
  -1  11   3      787.74      784.57     20.13 o 
   0  11   3     2514.45     2490.70     30.53 o 
   1  11   3      137.36      144.01     10.66 o 
   2  11   3      820.43      813.07     16.45 o 
   3  11   3     3600.13     3661.23     56.23 o 
   4  11   3      113.40       81.25     16.10 o 
   5  11   3       11.72       22.51     10.98 o 
   6  11   3      610.51      686.45     24.05 o 
   7  11   3      222.97      261.21     28.52 o 
  -8  12   3      685.06      687.80     37.12 o 
  -7  12   3      114.12       96.93     21.02 o 
  -6  12   3     1429.08     1426.45     33.68 o 
  -5  12   3      652.22      677.80     22.63 o 
  -4  12   3      724.87      671.52     21.68 o 
  -3  12   3     1032.06     1054.39     21.37 o 
  -2  12   3     2145.75     2131.69     32.33 o 
  -1  12   3      930.61      983.69     19.25 o 
   0  12   3       27.51       31.88      7.88 o 
   1  12   3     1639.66     1603.64     35.29 o 
   2  12   3     1024.80     1031.19     26.48 o 
   3  12   3      857.60      837.98     30.79 o 
   4  12   3       41.36       52.92     16.71 o 
   5  12   3     1381.68     1375.04     31.04 o 
   6  12   3      787.72      800.15     36.46 o 
   7  12   3       10.02       -0.45     16.53 o 
  -7  13   3      272.54      332.68     29.10 o 
  -6  13   3      279.46      319.82     24.81 o 
  -5  13   3      296.22      309.48     34.25 o 
  -4  13   3     2639.14     2636.69     71.99 o 
  -3  13   3       43.76       44.75     10.05 o 
  -2  13   3        7.60       -8.72      8.72 o 
  -1  13   3     1060.74     1044.54     25.22 o 
   0  13   3     1073.78     1096.06     21.16 o 
   1  13   3      790.76      778.75     21.49 o 
   2  13   3      972.84     1002.97     24.51 o 
   3  13   3      778.27      777.09     31.07 o 
   4  13   3      367.29      378.96     23.57 o 
   5  13   3        2.56        1.50     12.96 o 
   6  13   3      165.11      160.83     18.59 o 
  -7  14   3       39.34       50.26     23.29 o 
  -6  14   3       74.61      115.77     22.10 o 
  -5  14   3       45.37       41.25     14.59 o 
  -4  14   3        5.84       14.81     13.91 o 
  -3  14   3       94.30       79.28     16.45 o 
  -2  14   3      121.00      130.16     24.81 o 
  -1  14   3      318.26      336.45     16.16 o 
   0  14   3        9.80       11.90     10.85 o 
   1  14   3      169.42      134.83     21.02 o 
   2  14   3      137.00      117.35     20.00 o 
   3  14   3       11.44       -6.45     12.40 o 
   4  14   3      169.72      215.94     22.19 o 
   5  14   3       26.50       28.49     14.87 o 
  -6  15   3       38.88       32.14     24.21 o 
  -5  15   3       37.27       30.01     21.52 o 
  -4  15   3      107.16      107.65     29.21 o 
  -3  15   3        2.48        9.27     13.33 o 
  -2  15   3       92.00       85.00     20.29 o 
  -1  15   3      342.49      358.00     17.10 o 
   0  15   3       65.93       96.43     20.22 o 
   1  15   3        6.15        4.04     18.04 o 
   2  15   3       63.33       56.60     19.28 o 
   3  15   3      212.76      205.04     23.57 o 
   4  15   3        4.49      -20.25     20.25 o 
  -5  16   3      134.86      124.90     23.24 o 
  -4  16   3      196.20      157.80     18.77 o 
  -3  16   3      248.04      266.76     18.20 o 
  -2  16   3      283.66      329.17     19.11 o 
  -1  16   3      198.23      242.58     25.45 o 
   0  16   3       70.98       71.70     20.75 o 
   1  16   3      579.89      578.08     32.62 o 
   2  16   3      274.73      291.54     28.55 o 
   3  16   3      110.59       66.14     23.21 o 
  -3  17   3      216.94      221.75     19.77 o 
  -2  17   3       22.87        0.00     22.71 o 
  -1  17   3      928.80      905.64     45.12 o 
   0  17   3      229.58      266.32     27.50 o 
   1  17   3      216.54      234.92     28.99 o 
   2  17   3      151.43      133.64     25.34 o 
 -10   0   4      985.95     1023.50     27.28 o 
  -9   0   4      230.42      224.81     13.78 o 
  -8   0   4     2603.01     2609.18     43.65 o 
  -7   0   4     5047.98     4906.43     72.87 o 
  -6   0   4      329.55      348.51     10.38 o 
  -5   0   4     2264.43     2310.40     29.87 o 
  -4   0   4     1811.05     1600.53     21.21 o 
  -3   0   4    15632.51    15916.44    179.66 o 
  -2   0   4       33.74       34.95      2.79 o 
  -1   0   4    15052.91    15061.67    148.70 o 
   0   0   4    10060.43    10382.20    119.21 o 
   1   0   4      588.60      613.02     10.13 o 
   2   0   4     1513.61     1636.03     20.83 o 
   3   0   4     5471.83     5266.56     62.69 o 
   4   0   4     1465.71     1338.37     22.83 o 
   5   0   4      559.64      524.17     17.11 o 
   6   0   4     1233.80     1342.42     39.81 o 
   7   0   4     4454.43     4194.35     94.61 o 
   8   0   4      359.61      351.46     25.09 o 
   9   0   4       74.81       97.73     22.96 o 
 -11   1   4        6.58       14.77     12.56 o 
 -10   1   4      534.73      539.35     30.14 o 
  -9   1   4     1564.13     1520.98     26.34 o 
  -8   1   4      123.46      140.51      7.63 o 
  -7   1   4     1150.69     1143.89     16.69 o 
  -6   1   4     1295.63     1302.27     14.07 o 
  -5   1   4     2333.73     2301.75     21.07 o 
  -4   1   4      186.94      193.96      4.14 o 
  -3   1   4     1143.00     1189.68     11.22 o 
  -2   1   4    12303.24    12423.20    108.07 o 
  -1   1   4     1240.75     1198.42      9.70 o 
   0   1   4     1519.89     1590.93     13.52 o 
   1   1   4     5366.16     5299.82     38.34 o 
   2   1   4     1359.13     1307.93     12.40 o 
   3   1   4     1951.23     2123.35     22.05 o 
   4   1   4     1399.29     1409.50     19.36 o 
   5   1   4     4342.27     4244.58     47.58 o 
   6   1   4      201.62      247.29     13.93 o 
   7   1   4      117.79      135.29     12.79 o 
   8   1   4      430.81      456.11     19.77 o 
   9   1   4      296.19      308.54     19.87 o 
 -11   2   4       37.35       21.75     15.45 o 
 -10   2   4       94.16      111.31     11.82 o 
  -9   2   4       12.24        8.66      9.10 o 
  -8   2   4      146.32      156.42      8.06 o 
  -7   2   4      698.68      708.79     11.65 o 
  -6   2   4        1.01       -2.71      3.30 o 
  -5   2   4        3.26        7.85      2.75 o 
  -4   2   4     1205.82     1312.22     12.64 o 
  -3   2   4      306.22      266.53      5.48 o 
  -2   2   4      961.54     1005.64     10.91 o 
  -1   2   4      514.94      511.02      5.61 o 
   0   2   4     1981.28     1984.66     23.82 o 
   1   2   4       42.73       48.97      2.61 o 
   2   2   4       54.59       61.50      3.16 o 
   3   2   4       39.49       32.17      4.06 o 
   4   2   4      610.97      593.81     11.96 o 
   5   2   4       10.68        5.73      6.10 o 
   6   2   4      235.71      241.40     19.38 o 
   7   2   4       99.62      127.80     21.38 o 
   8   2   4        4.63       -2.60     12.48 o 
   9   2   4       89.38       80.74     16.06 o 
 -11   3   4       45.71       61.37     16.41 o 
 -10   3   4      106.41      116.36     14.91 o 
  -9   3   4      200.12      187.59     14.21 o 
  -8   3   4      136.60      138.97      9.29 o 
  -7   3   4      523.93      543.18     10.41 o 
  -6   3   4       37.83       32.74      4.27 o 
  -5   3   4     2498.70     2524.52     21.25 o 
  -4   3   4      127.83      151.01      3.64 o 
  -3   3   4      391.82      378.81      5.02 o 
  -2   3   4     1864.27     1881.64     15.64 o 
  -1   3   4        3.85        8.30      1.81 o 
   0   3   4     1618.87     1757.82     16.15 o 
   1   3   4     1175.68     1253.04     12.76 o 
   2   3   4      844.10      830.27      9.37 o 
   3   3   4     1365.55     1526.58     23.77 o 
   4   3   4     1754.89     1814.20     20.81 o 
   5   3   4      520.86      494.59     15.05 o 
   6   3   4      203.85      187.13     17.89 o 
   7   3   4       91.01       79.33     12.82 o 
   8   3   4       82.23       99.12     15.15 o 
   9   3   4      102.53      111.32     17.44 o 
 -11   4   4      951.54     1025.13     44.50 o 
 -10   4   4      387.61      456.74     19.64 o 
  -9   4   4       14.95       23.77     12.54 o 
  -8   4   4      523.24      515.48     15.70 o 
  -7   4   4     4457.47     4412.47     48.25 o 
  -6   4   4      719.76      753.13     10.04 o 
  -5   4   4     1655.78     1613.14     15.74 o 
  -4   4   4     6108.30     6056.56     46.56 o 
  -3   4   4     2052.83     2054.03     20.49 o 
  -2   4   4      120.77      122.77      4.01 o 
  -1   4   4     1966.52     1874.90     17.16 o 
   0   4   4     6215.97     6244.82     51.51 o 
   1   4   4     2886.56     3000.69     24.42 o 
   2   4   4     1656.46     1720.58     16.90 o 
   3   4   4     4954.25     4743.15     49.89 o 
   4   4   4      886.84      878.80     14.48 o 
   5   4   4      139.77      120.02      7.61 o 
   6   4   4      720.34      755.65     25.12 o 
   7   4   4     2184.27     2063.24     52.69 o 
   8   4   4      261.31      267.26     17.81 o 
   9   4   4       79.09       61.24     17.71 o 
 -10   5   4      665.61      723.12     26.10 o 
  -9   5   4     2291.82     2231.12     37.78 o 
  -8   5   4      117.78      100.73      9.76 o 
  -7   5   4       76.34       84.79      7.10 o 
  -6   5   4     3156.84     3171.22     35.86 o 
  -5   5   4     1609.52     1539.73     17.43 o 
  -4   5   4      737.63      755.71      9.89 o 
  -3   5   4     6902.99     6894.95     57.55 o 
  -2   5   4     6430.82     6673.25     55.87 o 
  -1   5   4      614.82      527.70      6.55 o 
   0   5   4     3071.20     3275.12     28.44 o 
   1   5   4     2059.64     1884.37     16.83 o 
   2   5   4     8378.74     8123.65     66.99 o 
   3   5   4        4.41        6.58      4.80 o 
   4   5   4     1721.42     1721.44     22.54 o 
   5   5   4     3043.73     3031.86     35.86 o 
   6   5   4      678.70      642.17     17.20 o 
   7   5   4       32.12       24.32     11.17 o 
   8   5   4      399.25      415.47     16.48 o 
   9   5   4     1332.30     1370.74     63.47 o 
 -10   6   4       83.09       80.36     15.26 o 
  -9   6   4        2.82        1.94     12.04 o 
  -8   6   4      290.15      322.78     12.72 o 
  -7   6   4     2255.22     2216.09     32.46 o 
  -6   6   4     1356.75     1333.65     18.90 o 
  -5   6   4      820.22      816.68     10.84 o 
  -4   6   4     6239.97     6188.33     52.63 o 
  -3   6   4      136.40      114.87      3.89 o 
  -2   6   4     1777.66     1906.71     18.45 o 
  -1   6   4       50.80       78.27      3.13 o 
   0   6   4    14003.72    14505.72    116.35 o 
   1   6   4     1597.07     1568.70     21.57 o 
   2   6   4     1343.15     1337.60     15.85 o 
   3   6   4     1471.03     1443.56     23.83 o 
   4   6   4      965.22      969.68     16.20 o 
   5   6   4        3.83        1.74      7.79 o 
   6   6   4      272.83      264.40     16.64 o 
   7   6   4     1033.92     1042.12     29.25 o 
   8   6   4       51.41       26.26     11.95 o 
 -10   7   4       37.02       16.38     22.99 o 
  -9   7   4       31.56       43.65     20.66 o 
  -8   7   4       99.05       94.49     10.75 o 
  -7   7   4      116.23       91.77      9.01 o 
  -6   7   4        7.48        4.41      5.75 o 
  -5   7   4      279.41      289.69      8.15 o 
  -4   7   4        4.21        3.81      3.84 o 
  -3   7   4      131.75      141.92      6.00 o 
  -2   7   4     1756.87     1813.73     22.50 o 
  -1   7   4     3682.22     3819.07     36.27 o 
   0   7   4      128.12      125.35      4.19 o 
   1   7   4       24.65       36.50      4.05 o 
   2   7   4      361.37      363.52      8.22 o 
   3   7   4      226.18      221.67      8.63 o 
   4   7   4      431.03      425.69     11.17 o 
   5   7   4      194.01      201.90     10.56 o 
   6   7   4        2.48       -2.11      9.43 o 
   7   7   4        4.59        2.81     10.62 o 
   8   7   4        2.62        1.06     12.76 o 
 -10   8   4      217.75      205.68     28.27 o 
  -9   8   4        4.32       -2.10     20.50 o 
  -8   8   4      409.77      442.61     33.64 o 
  -7   8   4      731.64      741.48     23.14 o 
  -6   8   4        0.96        0.05      6.18 o 
  -5   8   4        5.67        4.55      5.18 o 
  -4   8   4     1688.01     1661.21     17.64 o 
  -3   8   4      978.56      983.71     19.51 o 
  -2   8   4       45.62       50.17      5.17 o 
  -1   8   4      775.56      730.28     12.58 o 
   0   8   4      416.14      409.16      7.20 o 
   1   8   4      215.32      209.30      8.19 o 
   2   8   4       13.90       18.22      4.74 o 
   3   8   4      609.18      603.96     12.69 o 
   4   8   4     1533.06     1481.57     30.61 o 
   5   8   4       61.98       63.68      9.27 o 
   6   8   4      344.59      350.57     16.57 o 
   7   8   4       50.98       68.38     11.99 o 
   8   8   4       17.49        0.25     16.37 o 
  -9   9   4      334.17      373.70     28.11 o 
  -8   9   4      139.76      147.11     22.57 o 
  -7   9   4      103.88      105.66     14.56 o 
  -6   9   4     2441.88     2384.28     69.91 o 
  -5   9   4     1293.06     1254.18     20.02 o 
  -4   9   4      877.02      818.03     14.76 o 
  -3   9   4      659.04      655.37     12.90 o 
  -2   9   4     3610.36     3692.12     54.25 o 
  -1   9   4       97.89       93.88      5.97 o 
   0   9   4      320.77      340.13      7.10 o 
   1   9   4     3765.24     3637.95     51.53 o 
   2   9   4     1779.03     1770.24     20.22 o 
   3   9   4      117.68      116.07      7.25 o 
   4   9   4      190.30      183.03     10.49 o 
   5   9   4     1369.44     1456.49     25.13 o 
   6   9   4     1488.76     1499.64     27.26 o 
   7   9   4      114.76      146.90     17.30 o 
  -9  10   4        3.37      -14.94     20.61 o 
  -8  10   4     1246.16     1297.22     45.04 o 
  -7  10   4      982.80     1047.02     38.96 o 
  -6  10   4      505.55      485.37     26.53 o 
  -5  10   4       89.75       76.65     11.28 o 
  -4  10   4     2489.82     2402.08     69.24 o 
  -3  10   4     3325.78     3288.07     38.53 o 
  -2  10   4      300.27      324.85     11.40 o 
  -1  10   4     1704.85     1678.62     22.95 o 
   0  10   4     6252.25     6149.49     57.78 o 
   1  10   4      183.99      199.07      8.85 o 
   2  10   4       69.63       78.73      6.19 o 
   3  10   4     2028.08     2015.33     28.97 o 
   4  10   4     1426.14     1452.23     32.51 o 
   5  10   4       14.34       32.65     10.03 o 
   6  10   4      392.92      433.39     19.10 o 
   7  10   4      615.09      627.64     56.89 o 
  -8  11   4      192.08      206.59     26.00 o 
  -7  11   4      177.42      161.32     16.47 o 
  -6  11   4      645.78      689.15     66.12 o 
  -5  11   4      357.18      342.03     17.90 o 
  -4  11   4       65.43       82.19     15.85 o 
  -3  11   4      726.30      730.90     17.39 o 
  -2  11   4     1467.60     1453.44     26.59 o 
  -1  11   4       18.09       16.93      6.43 o 
   0  11   4       39.52       44.71      6.73 o 
   1  11   4      613.40      583.48     11.23 o 
   2  11   4      555.69      563.43     11.41 o 
   3  11   4      261.99      239.15      9.48 o 
   4  11   4      385.07      398.07     20.21 o 
   5  11   4      877.94      870.45     25.04 o 
   6  11   4       30.98       45.14     20.18 o 
   7  11   4        8.25       -4.55     16.55 o 
  -8  12   4       12.07       35.46     21.49 o 
  -7  12   4      121.74      137.49     23.82 o 
  -6  12   4        1.06        0.44     13.94 o 
  -5  12   4       97.88      102.52     17.05 o 
  -4  12   4       18.23       17.14     11.90 o 
  -3  12   4       43.91       46.68      9.52 o 
  -2  12   4       21.78       26.89      8.61 o 
  -1  12   4      118.62      110.27      9.35 o 
   0  12   4       82.80       78.31      8.97 o 
   1  12   4       92.18       88.61      9.90 o 
   2  12   4       81.30       74.88      7.71 o 
   3  12   4       62.65       62.66      8.26 o 
   4  12   4       76.81       63.42     12.75 o 
   5  12   4       57.96       61.29     14.37 o 
   6  12   4       14.66       27.64     14.38 o 
  -7  13   4      111.76      144.13     23.57 o 
  -6  13   4      615.99      582.20     23.49 o 
  -5  13   4      147.08      157.56     15.79 o 
  -4  13   4      501.35      455.82     31.05 o 
  -3  13   4       97.24       90.35     12.69 o 
  -2  13   4      523.90      540.30     16.18 o 
  -1  13   4       32.42       25.70      9.19 o 
   0  13   4        1.37       -4.92      8.81 o 
   1  13   4      582.33      585.81     21.27 o 
   2  13   4      484.12      491.67     32.09 o 
   3  13   4       80.90       80.14     10.30 o 
   4  13   4       32.40       41.13     11.00 o 
   5  13   4      147.23      152.36     16.57 o 
   6  13   4      405.53      445.33     31.45 o 
  -7  14   4      335.63      407.70     30.51 o 
  -6  14   4       93.68      104.28     18.02 o 
  -5  14   4        5.57        0.64     14.04 o 
  -4  14   4     1225.45     1230.87     33.89 o 
  -3  14   4     1221.65     1234.63     29.81 o 
  -2  14   4        3.08        7.61     16.14 o 
  -1  14   4     1344.88     1312.33     30.04 o 
   0  14   4      751.36      745.91     28.65 o 
   1  14   4      192.47      197.50     14.57 o 
   2  14   4        4.85       13.50     17.51 o 
   3  14   4     1344.07     1351.55     47.14 o 
   4  14   4      738.13      699.61     27.02 o 
   5  14   4       37.38       27.27     12.70 o 
  -6  15   4      701.96      658.25     36.38 o 
  -5  15   4      166.29      154.12     18.78 o 
  -4  15   4      132.38      148.49     25.41 o 
  -3  15   4      591.28      617.32     24.04 o 
  -2  15   4      513.68      509.99     31.98 o 
  -1  15   4      835.34      843.17     26.01 o 
   0  15   4      104.70      126.90     37.75 o 
   1  15   4     1067.11     1054.94     44.34 o 
   2  15   4      370.88      400.07     29.82 o 
   3  15   4        3.60        2.74     19.95 o 
   4  15   4      112.84      129.93     26.22 o 
  -5  16   4       40.52       33.37     18.47 o 
  -4  16   4      208.54      203.05     19.05 o 
  -3  16   4      133.82      144.14     17.04 o 
  -2  16   4       13.15       17.19     15.01 o 
  -1  16   4      250.41      266.45     17.89 o 
   0  16   4       29.00       61.27     21.30 o 
   1  16   4      111.11       86.67     22.49 o 
   2  16   4       26.45       57.54     22.38 o 
   3  16   4      235.88      217.02     28.96 o 
  -3  17   4       42.11       48.91     18.00 o 
  -2  17   4        1.49        7.11     23.32 o 
  -1  17   4        0.20       -8.99     22.13 o 
   0  17   4       36.11       30.46     22.96 o 
   1  17   4       18.74       10.57     24.07 o 
 -11   1   5      546.22      583.28     18.99 o 
 -10   1   5      122.06      132.83     11.65 o 
  -9   1   5      120.65      129.93      8.92 o 
  -8   1   5       21.60       27.43      6.90 o 
  -7   1   5     2695.11     2649.59     30.69 o 
  -6   1   5      249.88      270.16      6.29 o 
  -5   1   5       57.30       42.11      3.36 o 
  -4   1   5     5976.27     6083.51     54.95 o 
  -3   1   5     1579.52     1633.84     16.63 o 
  -2   1   5      156.37      185.37      3.77 o 
  -1   1   5     3558.19     3550.08     26.20 o 
   0   1   5      521.09      441.17      6.36 o 
   1   1   5      165.71      170.92      3.80 o 
   2   1   5      154.30      113.19      3.48 o 
   3   1   5     1742.20     1757.16     19.47 o 
   4   1   5      527.73      535.27     15.55 o 
   5   1   5       72.50       68.26      7.30 o 
   6   1   5      752.55      731.68     34.73 o 
   7   1   5      582.78      603.66     22.15 o 
   8   1   5       61.62       72.56     15.43 o 
 -11   2   5        3.44       15.97     17.04 o 
 -10   2   5      703.02      708.83     40.71 o 
  -9   2   5     2137.50     2061.06     32.00 o 
  -8   2   5      321.09      314.94      9.60 o 
  -7   2   5      846.00      837.16     14.19 o 
  -6   2   5     4257.01     4252.26     37.07 o 
  -5   2   5     2680.62     2557.99     23.20 o 
  -4   2   5      746.99      896.43      9.66 o 
  -3   2   5     1199.85     1124.70     12.46 o 
  -2   2   5     7117.91     6969.82     57.12 o 
  -1   2   5     6765.68     7227.74     59.04 o 
   0   2   5      590.87      565.54      6.26 o 
   1   2   5    12299.64    12446.78     87.89 o 
   2   2   5     2924.18     2760.43     23.65 o 
   3   2   5       17.91        5.29      4.16 o 
   4   2   5      707.36      678.21     11.66 o 
   5   2   5     5088.35     5059.19     56.35 o 
   6   2   5      275.38      272.89     16.82 o 
   7   2   5       31.50       45.73     12.43 o 
   8   2   5     1121.62     1094.08     31.03 o 
 -11   3   5     1287.54     1344.73     33.45 o 
 -10   3   5      224.09      233.33     13.46 o 
  -9   3   5       75.85       68.40      9.94 o 
  -8   3   5     2154.66     2195.23     37.99 o 
  -7   3   5     1137.65     1136.60     20.27 o 
  -6   3   5      782.44      781.31     14.34 o 
  -5   3   5      796.90      753.88     10.14 o 
  -4   3   5     8119.48     8251.55     67.44 o 
  -3   3   5     3841.35     3821.72     40.01 o 
  -2   3   5      750.32      797.96      9.13 o 
  -1   3   5     4451.34     4437.22     34.73 o 
   0   3   5     4671.55     4487.39     35.28 o 
   1   3   5     1550.41     1603.00     15.38 o 
   2   3   5      231.74      226.36      5.44 o 
   3   3   5     8404.67     8476.82     77.61 o 
   4   3   5     2228.08     2176.97     24.23 o 
   5   3   5       45.82       43.11     10.01 o 
   6   3   5      815.28      804.02     25.55 o 
   7   3   5     1553.75     1569.79     35.17 o 
   8   3   5      258.87      274.36     19.71 o 
 -11   4   5        1.37        1.01     15.90 o 
 -10   4   5       15.15        6.55     11.11 o 
  -9   4   5      602.39      605.99     18.39 o 
  -8   4   5      511.09      490.66     14.57 o 
  -7   4   5       19.62       20.49      7.25 o 
  -6   4   5     2642.33     2663.82     30.82 o 
  -5   4   5      258.26      232.83      4.81 o 
  -4   4   5      834.19      857.28      8.63 o 
  -3   4   5     1020.75      951.46     11.23 o 
  -2   4   5     3539.10     3597.42     26.77 o 
  -1   4   5       19.07       30.76      3.33 o 
   0   4   5       77.25       79.33      3.19 o 
   1   4   5     1099.95     1065.16     10.85 o 
   2   4   5       94.00       85.33      4.87 o 
   3   4   5       12.32       14.54      5.42 o 
   4   4   5      268.66      245.71      8.76 o 
   5   4   5      220.85      221.64     11.25 o 
   6   4   5      265.36      272.97     15.00 o 
   7   4   5      179.45      174.19     17.23 o 
   8   4   5      198.87      257.61     18.70 o 
 -10   5   5       10.19       -3.29     15.02 o 
  -9   5   5      102.38       97.89     10.86 o 
  -8   5   5       10.13       -5.00      8.08 o 
  -7   5   5      767.21      776.38     17.34 o 
  -6   5   5        0.48       -0.93      6.21 o 
  -5   5   5      281.88      277.90      5.99 o 
  -4   5   5      111.19      110.00      4.84 o 
  -3   5   5      159.58      174.83      8.76 o 
  -2   5   5      117.34      117.32      4.67 o 
  -1   5   5       97.81      111.76      3.86 o 
   0   5   5       73.52       59.50      3.26 o 
   1   5   5       94.53       98.12      4.69 o 
   2   5   5      207.33      182.03     10.64 o 
   3   5   5      126.43      139.73      5.95 o 
   4   5   5      131.38      133.98      6.78 o 
   5   5   5      113.13      127.43      8.96 o 
   6   5   5        1.55      -10.51     10.51 o 
   7   5   5       69.39       54.94     14.75 o 
   8   5   5       10.33        3.96     15.25 o 
 -10   6   5      167.05      189.75     17.23 o 
  -9   6   5     1064.42     1082.79     23.55 o 
  -8   6   5       12.14       10.98      9.19 o 
  -7   6   5       17.56       17.13      8.04 o 
  -6   6   5     2500.95     2452.87     39.89 o 
  -5   6   5      618.97      602.62     12.50 o 
  -4   6   5       31.45       24.10      3.35 o 
  -3   6   5     1650.74     1630.21     17.97 o 
  -2   6   5     2200.51     2117.45     18.43 o 
  -1   6   5      235.38      246.55      5.51 o 
   0   6   5       19.77       14.86      3.14 o 
   1   6   5     3484.72     3530.98     34.56 o 
   2   6   5      420.39      402.99      8.88 o 
   3   6   5      224.73      208.49      7.20 o 
   4   6   5      540.86      513.03     11.24 o 
   5   6   5     1091.68     1050.05     17.82 o 
   6   6   5      289.59      284.60     14.10 o 
   7   6   5      111.47       92.20     14.97 o 
   8   6   5      275.05      262.11     30.19 o 
 -10   7   5      234.93      242.20     18.09 o 
  -9   7   5       22.99       31.04     14.91 o 
  -8   7   5     3072.26     2952.26     42.36 o 
  -7   7   5      502.78      535.96     13.39 o 
  -6   7   5       34.94       29.31      6.39 o 
  -5   7   5      617.29      611.28     12.50 o 
  -4   7   5     4797.61     4800.52     46.11 o 
  -3   7   5     1326.52     1323.72     17.44 o 
  -2   7   5       27.95       38.85      4.59 o 
  -1   7   5     4187.15     4183.56     38.04 o 
   0   7   5     6664.76     6492.08     66.48 o 
   1   7   5      958.45      937.36     15.31 o 
   2   7   5      361.02      347.75     16.43 o 
   3   7   5     7156.43     7329.20     67.65 o 
   4   7   5     1578.20     1548.72     21.60 o 
   5   7   5        0.13       -2.76      7.31 o 
   6   7   5      507.81      529.69     25.59 o 
   7   7   5     1780.40     1776.97     41.01 o 
   8   7   5      300.24      272.85     20.79 o 
 -10   8   5      292.71      275.20     27.66 o 
  -9   8   5      672.52      730.78     38.12 o 
  -8   8   5     1689.81     1612.60     28.47 o 
  -7   8   5      144.46      153.87     10.74 o 
  -6   8   5     4120.22     3993.04     45.63 o 
  -5   8   5      726.29      736.29     16.34 o 
  -4   8   5       26.90       33.62      5.15 o 
  -3   8   5      278.77      271.22      7.29 o 
  -2   8   5     4515.89     4332.34     41.95 o 
  -1   8   5      824.75      830.53     11.64 o 
   0   8   5      240.27      232.01      6.36 o 
   1   8   5     3302.02     3268.38     32.44 o 
   2   8   5      838.86      825.52     12.75 o 
   3   8   5      445.31      436.19     12.07 o 
   4   8   5       38.58       51.46      7.38 o 
   5   8   5     1005.51     1039.56     18.88 o 
   6   8   5      118.22      118.46     12.02 o 
   7   8   5       11.61       20.79     11.96 o 
  -9   9   5      175.34      210.02     24.68 o 
  -8   9   5       47.66       42.98     14.22 o 
  -7   9   5       88.78      108.67     17.77 o 
  -6   9   5       43.05       45.65      8.95 o 
  -5   9   5       45.23       40.78      7.26 o 
  -4   9   5     1930.82     1919.50     33.00 o 
  -3   9   5      161.28      138.48      7.21 o 
  -2   9   5      140.96      151.58      7.06 o 
  -1   9   5      232.86      208.47      7.70 o 
   0   9   5      371.49      337.99      8.32 o 
   1   9   5      173.96      184.51      6.83 o 
   2   9   5        1.82        0.88      5.38 o 
   3   9   5      867.78      868.86     15.80 o 
   4   9   5      581.02      589.24     14.04 o 
   5   9   5        6.72        5.32      8.57 o 
   6   9   5      227.55      223.40     11.55 o 
   7   9   5      101.31      116.45     17.03 o 
  -9  10   5       63.39       63.65     22.63 o 
  -8  10   5       40.86       45.09     14.70 o 
  -7  10   5        1.08      -12.10     12.10 o 
  -6  10   5        4.71        7.49     11.41 o 
  -5  10   5      147.74      157.75     13.01 o 
  -4  10   5      634.06      615.80     17.15 o 
  -3  10   5     1155.74     1088.06     24.91 o 
  -2  10   5      274.53      298.75      9.29 o 
  -1  10   5     1148.52     1128.40     17.83 o 
   0  10   5       99.83      109.35      7.29 o 
   1  10   5       71.89       66.82      5.60 o 
   2  10   5      311.00      293.24     12.77 o 
   3  10   5       13.14        6.76      8.52 o 
   4  10   5      241.29      236.74     10.34 o 
   5  10   5       40.91       42.62      9.06 o 
   6  10   5      223.51      217.57     14.15 o 
   7  10   5       67.99       70.17     13.53 o 
  -8  11   5      438.17      476.86     31.67 o 
  -7  11   5      437.27      457.75     20.53 o 
  -6  11   5       14.77       -4.34     12.39 o 
  -5  11   5      287.56      287.06     16.52 o 
  -4  11   5     1944.79     1962.37     38.13 o 
  -3  11   5       17.28       25.05     10.51 o 
  -2  11   5      184.41      179.19     10.05 o 
  -1  11   5     1636.29     1630.41     26.11 o 
   0  11   5     2501.39     2464.41     35.41 o 
   1  11   5       10.52       21.52      7.62 o 
   2  11   5       27.59       40.31      7.42 o 
   3  11   5     1280.55     1344.80     20.62 o 
   4  11   5      925.06      915.35     19.37 o 
   5  11   5      244.18      216.71     13.37 o 
   6  11   5      715.67      732.49     25.49 o 
  -8  12   5       78.71       63.27     22.49 o 
  -7  12   5       41.03       27.67     16.06 o 
  -6  12   5     1015.99     1029.56     29.64 o 
  -5  12   5     1329.56     1298.64     32.19 o 
  -4  12   5       47.51       52.51     12.94 o 
  -3  12   5      970.33      969.67     25.57 o 
  -2  12   5     2879.15     2913.97     63.57 o 
  -1  12   5       23.08       28.47      8.68 o 
   0  12   5       33.23       56.22      9.32 o 
   1  12   5     1010.43     1009.17     27.57 o 
   2  12   5     1542.63     1541.30     25.73 o 
   3  12   5       19.89       22.17      8.35 o 
   4  12   5      681.23      714.89     20.15 o 
   5  12   5      540.90      564.27     23.03 o 
   6  12   5        7.51        2.52     13.50 o 
  -7  13   5      734.01      756.12     28.56 o 
  -6  13   5       86.87      109.61     37.82 o 
  -5  13   5      318.45      316.90     18.72 o 
  -4  13   5      620.56      630.88     38.23 o 
  -3  13   5      559.77      554.31     33.22 o 
  -2  13   5        0.74        8.63     11.44 o 
  -1  13   5      449.68      508.88     19.35 o 
   0  13   5     1605.34     1563.30     27.31 o 
   1  13   5       35.87       37.87     11.70 o 
   2  13   5      251.44      257.40     41.55 o 
   3  13   5      332.66      324.29     17.12 o 
   4  13   5      619.52      634.99     27.09 o 
   5  13   5        2.73        0.77     12.48 o 
  -6  14   5        9.37       19.34     16.23 o 
  -5  14   5      164.27      144.23     17.11 o 
  -4  14   5        0.38       -5.35     13.62 o 
  -3  14   5      180.75      196.80     16.10 o 
  -2  14   5       52.93       55.49     22.95 o 
  -1  14   5       98.15      111.34     14.25 o 
   0  14   5       24.50       18.06     11.98 o 
   1  14   5       53.23       71.38     13.07 o 
   2  14   5      148.36      168.55     24.29 o 
   3  14   5      107.25      130.18     22.71 o 
   4  14   5       98.21      102.82     25.04 o 
  -5  15   5       50.74       66.24     19.67 o 
  -4  15   5       84.46       89.99     16.44 o 
  -3  15   5       20.74       20.48     14.36 o 
  -2  15   5       30.02       21.35     13.82 o 
  -1  15   5       25.53       41.81     14.28 o 
   0  15   5      391.75      393.53     18.74 o 
   1  15   5        0.17      -18.70     18.70 o 
   2  15   5       18.12       20.08     22.44 o 
   3  15   5       40.11       40.03     22.38 o 
  -4  16   5        5.10       -7.61     16.36 o 
  -3  16   5      359.52      356.90     21.22 o 
  -2  16   5      523.24      502.61     22.16 o 
  -1  16   5       27.25       46.48     15.42 o 
   0  16   5       61.20       64.10     24.07 o 
   1  16   5      341.94      360.01     29.32 o 
   2  16   5      159.54      176.44     27.66 o 
  -1  17   5      372.65      382.56     33.72 o 
 -11   0   6      203.15      192.43     26.34 o 
 -10   0   6      828.68      746.03     37.04 o 
  -9   0   6      364.94      388.79     38.09 o 
  -8   0   6     1084.01     1047.15     25.14 o 
  -7   0   6     3201.33     3043.30     48.93 o 
  -6   0   6      213.02      188.38     16.38 o 
  -5   0   6     3314.73     3255.02     35.04 o 
  -4   0   6     4047.03     3707.75     38.90 o 
  -3   0   6     4536.07     4745.09     56.23 o 
  -2   0   6     2311.98     2358.07     25.81 o 
  -1   0   6      440.97      412.69      7.52 o 
   0   0   6     9698.22     9784.53    112.77 o 
   1   0   6      178.97      156.17      7.16 o 
   2   0   6      364.21      337.47     15.74 o 
   3   0   6     7708.17     7543.70    111.58 o 
   4   0   6      165.54      180.95     11.84 o 
   5   0   6      123.97      111.65     16.63 o 
   6   0   6      134.64      130.49     19.23 o 
   7   0   6      759.23      777.78     38.31 o 
   8   0   6      203.87      173.86     27.33 o 
 -11   1   6       79.64       73.52     16.99 o 
 -10   1   6      511.33      594.68     19.14 o 
  -9   1   6     1294.94     1265.03     24.23 o 
  -8   1   6      323.22      329.32     10.06 o 
  -7   1   6      331.21      346.80      9.31 o 
  -6   1   6     2514.76     2481.07     40.37 o 
  -5   1   6     4535.02     4577.65     36.22 o 
  -4   1   6      185.62      177.96      4.95 o 
  -3   1   6     3307.60     3256.27     30.90 o 
  -2   1   6     3176.31     3152.87     23.68 o 
  -1   1   6     1953.51     2020.82     16.17 o 
   0   1   6      275.61      284.74      8.26 o 
   1   1   6     5175.77     5240.42     38.75 o 
   2   1   6     5195.98     5178.19     52.21 o 
   3   1   6       78.74       88.00      5.48 o 
   4   1   6      982.76      980.72     19.70 o 
   5   1   6     2150.88     2172.72     50.51 o 
   6   1   6      893.90      855.11     36.97 o 
   7   1   6      184.17      127.87     16.35 o 
   8   1   6      542.71      479.06     23.05 o 
 -11   2   6      168.78      181.12     14.82 o 
 -10   2   6        7.62       11.74     11.05 o 
  -9   2   6        4.33        8.92      9.20 o 
  -8   2   6       46.39       45.47      8.43 o 
  -7   2   6      203.76      208.93      8.09 o 
  -6   2   6        2.02       -3.27      4.47 o 
  -5   2   6       25.11       17.99      2.87 o 
  -4   2   6      428.84      444.26     10.90 o 
  -3   2   6        6.19       18.76      5.28 o 
  -2   2   6        8.96        9.74      2.91 o 
  -1   2   6      113.35      106.65      3.16 o 
   0   2   6       42.57       33.41      2.75 o 
   1   2   6      642.35      680.61      7.89 o 
   2   2   6     1475.92     1501.75     18.14 o 
   3   2   6       29.69       33.62      5.11 o 
   4   2   6      241.64      237.04      9.11 o 
   5   2   6       92.15       88.70     11.50 o 
   6   2   6        1.88        5.79     11.64 o 
   7   2   6      233.15      235.64     17.41 o 
   8   2   6       25.75       39.64     15.83 o 
 -11   3   6       12.45       12.02     14.41 o 
 -10   3   6      128.75      136.54     12.39 o 
  -9   3   6      875.26      894.60     21.28 o 
  -8   3   6       15.85       19.71      8.51 o 
  -7   3   6      426.12      451.00     17.03 o 
  -6   3   6        7.91        4.19      5.01 o 
  -5   3   6      261.12      261.68      6.50 o 
  -4   3   6      486.05      524.52      8.35 o 
  -3   3   6     1501.57     1608.46     20.08 o 
  -2   3   6      841.70      824.67     10.77 o 
  -1   3   6      106.86      138.05      3.74 o 
   0   3   6       30.08       19.48      3.10 o 
   1   3   6      578.75      579.04      7.69 o 
   2   3   6      633.24      630.77     10.64 o 
   3   3   6       14.37       23.59      5.11 o 
   4   3   6       43.54       41.99      6.12 o 
   5   3   6      996.34      959.76     25.07 o 
   6   3   6      196.57      213.44     31.19 o 
   7   3   6       71.01       85.37     15.09 o 
   8   3   6      200.77      210.36     19.35 o 
 -10   4   6      250.64      258.07     28.43 o 
  -9   4   6      156.49      160.19     12.30 o 
  -8   4   6      818.89      812.93     19.14 o 
  -7   4   6     1937.03     1884.90     28.89 o 
  -6   4   6        4.95        8.84      5.55 o 
  -5   4   6      874.07      811.36     24.95 o 
  -4   4   6     1557.35     1504.35     16.66 o 
  -3   4   6     3837.87     3796.04     35.88 o 
  -2   4   6       64.02       63.01      4.06 o 
  -1   4   6     5513.63     5503.51     43.14 o 
   0   4   6     2644.00     2598.19     22.10 o 
   1   4   6        4.17        1.15      3.32 o 
   2   4   6      631.65      653.97     12.30 o 
   3   4   6      807.73      784.00     14.08 o 
   4   4   6     1767.62     1786.18     24.03 o 
   5   4   6      207.46      206.78     13.58 o 
   6   4   6      232.71      223.00     16.37 o 
   7   4   6      680.19      657.53     28.45 o 
   8   4   6        3.07        0.47     19.63 o 
 -10   5   6      738.11      750.22     35.53 o 
  -9   5   6     1842.53     1816.52     31.12 o 
  -8   5   6      444.01      450.75     16.25 o 
  -7   5   6      817.98      812.65     21.40 o 
  -6   5   6     2672.74     2651.36     31.73 o 
  -5   5   6     6878.57     6881.51     77.12 o 
  -4   5   6      211.05      234.45      7.22 o 
  -3   5   6     3856.97     3771.99     35.82 o 
  -2   5   6     7335.26     7164.55     68.00 o 
  -1   5   6     2296.76     2318.86     20.15 o 
   0   5   6     1141.28     1120.39     15.66 o 
   1   5   6     2953.71     2878.52     29.29 o 
   2   5   6     6892.15     6789.79     70.34 o 
   3   5   6      210.01      207.90      8.44 o 
   4   5   6     2309.43     2314.25     33.25 o 
   5   5   6     2489.01     2505.61     44.72 o 
   6   5   6      923.19      882.68     26.31 o 
   7   5   6      276.86      284.39     31.34 o 
   8   5   6      380.45      362.62     22.76 o 
 -10   6   6      246.94      260.29     14.97 o 
  -9   6   6        0.84        7.63     10.32 o 
  -8   6   6      680.73      683.95     18.26 o 
  -7   6   6     1524.08     1463.86     21.78 o 
  -6   6   6      216.79      211.92     13.61 o 
  -5   6   6      293.93      313.89      9.08 o 
  -4   6   6      112.65      107.88      6.26 o 
  -3   6   6     1527.77     1488.92     17.01 o 
  -2   6   6       88.50      102.65      3.73 o 
  -1   6   6     1547.34     1506.48     15.48 o 
   0   6   6     1614.55     1575.77     16.15 o 
   1   6   6      138.01      151.64      6.11 o 
   2   6   6      738.76      669.21     13.10 o 
   3   6   6       32.77       44.33      7.69 o 
   4   6   6     1771.95     1770.55     30.09 o 
   5   6   6       23.18       26.47      9.37 o 
   6   6   6     1211.74     1264.80     30.75 o 
   7   6   6      278.10      289.91     19.10 o 
 -10   7   6       98.42      104.19     16.87 o 
  -9   7   6       10.33       16.47     11.56 o 
  -8   7   6       33.91       42.52     15.41 o 
  -7   7   6      134.07      112.62      8.93 o 
  -6   7   6       77.69       75.16      7.31 o 
  -5   7   6      440.15      410.53     14.52 o 
  -4   7   6      132.45      143.91      7.23 o 
  -3   7   6      274.77      257.58      8.60 o 
  -2   7   6      673.10      699.89     10.91 o 
  -1   7   6       91.14       85.43      4.66 o 
   0   7   6       88.19       83.40      5.47 o 
   1   7   6       46.38       44.65      5.81 o 
   2   7   6      277.91      295.02     16.80 o 
   3   7   6        2.61       -1.10      7.49 o 
   4   7   6      103.62      117.50     10.14 o 
   5   7   6        8.12        0.70      9.44 o 
   6   7   6       18.17        6.44     14.15 o 
   7   7   6       20.72       22.14     17.15 o 
  -9   8   6      278.01      291.92     15.00 o 
  -8   8   6       10.27       10.00     10.19 o 
  -7   8   6      222.77      228.53     12.22 o 
  -6   8   6       88.75       95.17      8.29 o 
  -5   8   6      181.75      204.07     10.48 o 
  -4   8   6      632.75      630.63     13.50 o 
  -3   8   6      170.08      165.28      7.48 o 
  -2   8   6      250.12      254.77      7.02 o 
  -1   8   6      299.74      303.12     12.28 o 
   0   8   6      232.53      210.81      7.68 o 
   1   8   6      302.79      297.37      9.97 o 
   2   8   6     1137.65     1099.58     17.71 o 
   3   8   6       15.10        8.79      8.17 o 
   4   8   6      241.13      228.36     11.45 o 
   5   8   6      114.29      122.02     11.37 o 
   6   8   6        3.49       -5.21     13.78 o 
   7   8   6      262.33      251.33     20.11 o 
  -9   9   6      867.26      868.55     28.93 o 
  -8   9   6      297.85      325.35     17.37 o 
  -7   9   6      441.26      414.14     23.46 o 
  -6   9   6     2083.69     2108.10     37.35 o 
  -5   9   6     2569.36     2555.22     49.52 o 
  -4   9   6      107.72       98.62      7.73 o 
  -3   9   6      867.49      878.07     26.13 o 
  -2   9   6     4980.81     4913.34     53.87 o 
  -1   9   6     2867.54     2806.66     33.40 o 
   0   9   6     1958.18     1956.25     29.05 o 
   1   9   6     1524.75     1491.15     20.88 o 
   2   9   6     2640.96     2499.46     34.97 o 
   3   9   6      108.32      104.48     11.84 o 
   4   9   6      832.04      776.60     16.62 o 
   5   9   6      951.78      962.11     19.57 o 
   6   9   6      672.90      660.98     19.96 o 
  -9  10   6      127.66       94.11     23.60 o 
  -8  10   6      429.53      423.26     21.00 o 
  -7  10   6     1123.34     1155.57     35.49 o 
  -6  10   6        1.75       -3.47     14.07 o 
  -5  10   6      609.77      589.19     24.36 o 
  -4  10   6     1011.17     1026.48     25.38 o 
  -3  10   6      542.18      524.13     15.67 o 
  -2  10   6     1111.62     1157.48     67.05 o 
  -1  10   6       57.97       58.83      7.13 o 
   0  10   6     2623.73     2639.21     37.00 o 
   1  10   6       48.07       48.39      8.05 o 
   2  10   6      388.28      384.20     12.86 o 
   3  10   6     1347.86     1364.10     21.22 o 
   4  10   6      363.62      327.33     11.78 o 
   5  10   6       21.35       33.02      9.82 o 
   6  10   6      669.96      700.23     18.37 o 
  -8  11   6       36.71       63.33     17.50 o 
  -7  11   6        9.45        9.51     15.23 o 
  -6  11   6      425.34      430.12     44.90 o 
  -5  11   6      989.42      992.80     47.11 o 
  -4  11   6       41.84       20.87     10.89 o 
  -3  11   6      596.14      533.00     18.72 o 
  -2  11   6     1795.11     1730.55     58.04 o 
  -1  11   6      137.29      144.60     12.56 o 
   0  11   6      135.02      141.48      9.67 o 
   1  11   6      726.65      754.98     31.38 o 
   2  11   6     1088.33     1090.82     18.31 o 
   3  11   6       11.67       10.98      8.36 o 
   4  11   6      234.39      245.57     16.89 o 
   5  11   6      421.63      398.35     14.00 o 
  -8  12   6       64.26       71.00     17.74 o 
  -7  12   6        5.52       13.04     16.20 o 
  -6  12   6       25.44       38.54     15.58 o 
  -5  12   6       32.45       40.20     14.34 o 
  -4  12   6      171.92      155.98     14.34 o 
  -3  12   6       11.97        2.24     10.85 o 
  -2  12   6      229.42      252.36     15.17 o 
  -1  12   6      392.29      366.59     16.35 o 
   0  12   6        0.30        6.29     10.09 o 
   1  12   6       42.07       39.17     11.83 o 
   2  12   6       10.08        1.45     11.35 o 
   3  12   6        0.66       -1.97      8.72 o 
   4  12   6        0.06       -2.45      9.96 o 
   5  12   6        1.09       -4.59     12.98 o 
  -7  13   6      152.76      211.10     29.10 o 
  -6  13   6      230.12      254.53     19.38 o 
  -5  13   6      460.22      456.42     21.90 o 
  -4  13   6        2.29      -12.72     12.72 o 
  -3  13   6       84.73      102.52     20.90 o 
  -2  13   6     1705.19     1628.60    104.95 o 
  -1  13   6      437.22      434.10     18.35 o 
   0  13   6      699.21      655.59     22.59 o 
   1  13   6      212.83      219.10     15.37 o 
   2  13   6      554.30      529.35     20.41 o 
   3  13   6        4.39       -9.44     13.13 o 
   4  13   6       83.50       93.85     22.43 o 
  -6  14   6        1.38        3.31     16.16 o 
  -5  14   6      109.17      112.17     31.74 o 
  -4  14   6      959.80      983.25     29.61 o 
  -3  14   6      128.75      156.74     16.16 o 
  -2  14   6      238.56      227.82     15.87 o 
  -1  14   6       92.03      109.24     16.29 o 
   0  14   6      514.53      501.77     20.20 o 
   1  14   6      127.33      124.12     14.53 o 
   2  14   6      272.64      322.91     18.80 o 
   3  14   6      228.11      247.23     26.22 o 
  -5  15   6      362.04      376.09     31.83 o 
  -4  15   6        0.39       -9.34     16.14 o 
  -3  15   6      351.26      430.70     20.64 o 
  -2  15   6      812.15      821.24     27.86 o 
  -1  15   6      139.11      160.83     19.14 o 
   0  15   6       60.56       60.80     17.47 o 
   1  15   6      571.31      562.52     43.24 o 
   2  15   6      888.75      906.89     43.98 o 
  -3  16   6      169.38      153.09     18.49 o 
  -2  16   6        8.16       -0.30     16.19 o 
  -1  16   6      295.59      285.80     19.96 o 
   0  16   6      213.95      212.15     18.25 o 
   1  16   6        5.32       -7.16     20.94 o 
 -11   1   7      277.82      291.67     20.22 o 
 -10   1   7      114.16      125.27     13.13 o 
  -9   1   7      214.44      237.21     12.96 o 
  -8   1   7      785.28      734.32     15.02 o 
  -7   1   7      487.42      505.04     17.03 o 
  -6   1   7       85.60       83.58      6.25 o 
  -5   1   7     2612.17     2688.72     27.03 o 
  -4   1   7      202.80      182.48      5.28 o 
  -3   1   7     1751.00     1813.99     21.49 o 
  -2   1   7        6.00        2.61      2.26 o 
  -1   1   7     5767.90     5923.25     43.29 o 
   0   1   7     2844.91     2901.83     22.92 o 
   1   1   7        2.43        3.17      3.34 o 
   2   1   7      718.29      736.73     15.48 o 
   3   1   7     2701.03     2693.55     33.04 o 
   4   1   7      348.83      367.75     11.51 o 
   5   1   7       56.07       66.25     12.32 o 
   6   1   7      653.92      585.29     22.39 o 
   7   1   7      303.45      323.40     20.20 o 
 -11   2   7       17.63       38.87     16.43 o 
 -10   2   7      437.00      487.78     22.88 o 
  -9   2   7      939.18      973.04     21.91 o 
  -8   2   7     1322.23     1305.67     24.93 o 
  -7   2   7     1428.27     1456.41     24.34 o 
  -6   2   7     2078.91     1997.52     24.71 o 
  -5   2   7     2770.81     2794.30     34.28 o 
  -4   2   7       19.06       20.99      4.71 o 
  -3   2   7     2845.06     2919.44     28.68 o 
  -2   2   7     3004.88     2775.85     25.05 o 
  -1   2   7      262.34      258.69      5.01 o 
   0   2   7       16.59       12.06      3.05 o 
   1   2   7     3504.05     3404.34     28.39 o 
   2   2   7      751.01      785.76     12.24 o 
   3   2   7      276.26      283.55      9.57 o 
   4   2   7      693.82      689.30     17.67 o 
   5   2   7     1481.33     1538.70     33.24 o 
   6   2   7      321.54      383.31     19.17 o 
   7   2   7       51.44       68.94     15.69 o 
 -10   3   7      355.63      311.56     15.44 o 
  -9   3   7      242.94      270.09     13.44 o 
  -8   3   7     1979.60     1890.60     44.20 o 
  -7   3   7     2600.94     2550.03     36.20 o 
  -6   3   7       22.16       21.40      5.59 o 
  -5   3   7     2099.77     2103.70     22.32 o 
  -4   3   7     5259.56     5138.06     47.86 o 
  -3   3   7     1743.66     1762.85     19.12 o 
  -2   3   7       68.22       57.12      3.05 o 
  -1   3   7     7817.23     7894.33     60.83 o 
   0   3   7     4015.75     4008.45     32.70 o 
   1   3   7      148.60      137.83      5.31 o 
   2   3   7     1265.63     1264.53     20.82 o 
   3   3   7     2501.83     2512.22     27.70 o 
   4   3   7     1717.18     1738.49     28.93 o 
   5   3   7       33.19       51.48     11.96 o 
   6   3   7     1430.83     1264.70     32.13 o 
   7   3   7      769.14      755.12     28.06 o 
 -10   4   7      205.40      196.89     14.45 o 
  -9   4   7      420.98      445.30     16.12 o 
  -8   4   7      156.46      153.58     10.87 o 
  -7   4   7       32.15       21.77      8.24 o 
  -6   4   7      705.30      682.14     13.35 o 
  -5   4   7       37.64       31.61      5.89 o 
  -4   4   7      125.54      132.56      5.60 o 
  -3   4   7      773.86      757.89     12.35 o 
  -2   4   7      367.36      363.50      5.32 o 
  -1   4   7     1504.25     1566.92     15.00 o 
   0   4   7      935.20      949.83     11.55 o 
   1   4   7      817.12      816.72     12.53 o 
   2   4   7     2216.13     2179.47     41.37 o 
   3   4   7      657.61      692.96     14.16 o 
   4   4   7      460.96      441.41     42.03 o 
   5   4   7      150.04      164.07     14.43 o 
   6   4   7      208.60      210.59     20.82 o 
   7   4   7        1.09       -7.07     14.61 o 
 -10   5   7        1.60        4.67     12.35 o 
  -9   5   7      167.40      151.01     12.38 o 
  -8   5   7       64.34       67.77     11.75 o 
  -7   5   7       39.44       28.62      8.66 o 
  -6   5   7       79.14       71.88      6.88 o 
  -5   5   7      192.70      202.12     12.73 o 
  -4   5   7        0.78        4.20      5.31 o 
  -3   5   7        0.66        4.84      4.12 o 
  -2   5   7        4.14        8.44      2.80 o 
  -1   5   7      567.81      599.60      8.86 o 
   0   5   7        6.62        5.80      3.99 o 
   1   5   7       27.87       50.09     13.00 o 
   2   5   7       77.47       70.10      6.70 o 
   3   5   7      754.86      690.67     23.73 o 
   4   5   7       10.79        6.87      8.49 o 
   5   5   7       69.49       77.61     12.87 o 
   6   5   7        0.93       -5.60     14.44 o 
   7   5   7       12.12        0.95     19.32 o 
 -10   6   7      181.42      229.62     15.16 o 
  -9   6   7      594.59      596.64     30.14 o 
  -8   6   7       30.19       23.84      9.88 o 
  -7   6   7      140.01      148.20     10.36 o 
  -6   6   7     1504.83     1487.81     25.49 o 
  -5   6   7       54.65       56.31      6.83 o 
  -4   6   7      260.74      254.69      8.89 o 
  -3   6   7     1914.19     1948.95     26.23 o 
  -2   6   7      391.73      383.81     10.24 o 
  -1   6   7      967.15      969.60     13.17 o 
   0   6   7      544.03      572.14      9.38 o 
   1   6   7      726.58      742.89     16.59 o 
   2   6   7     1137.14     1139.64     21.17 o 
   3   6   7       37.99       42.87      9.79 o 
   4   6   7      208.38      229.92     11.53 o 
   5   6   7      706.15      715.14     23.59 o 
   6   6   7       73.72       86.23     19.34 o 
   7   6   7       30.78       25.96     16.79 o 
 -10   7   7      251.26      243.20     15.99 o 
  -9   7   7      228.86      266.51     14.97 o 
  -8   7   7     1965.91     2009.89     57.98 o 
  -7   7   7     1705.31     1661.15     29.05 o 
  -6   7   7      215.87      196.12     14.87 o 
  -5   7   7     1149.25     1135.48     18.21 o 
  -4   7   7     8542.42     8302.18     86.04 o 
  -3   7   7      780.13      779.71     13.95 o 
  -2   7   7      881.72      855.54     14.26 o 
  -1   7   7     1981.49     2001.31     20.03 o 
   0   7   7     2282.36     2225.31     27.34 o 
   1   7   7      700.47      662.85     13.65 o 
   2   7   7     1020.80      983.46     17.41 o 
   3   7   7     1836.02     1880.22     29.40 o 
   4   7   7      935.08      916.62     20.67 o 
   5   7   7       27.60       35.67     17.55 o 
   6   7   7      570.92      540.64     22.50 o 
  -9   8   7      165.93      208.83     14.68 o 
  -8   8   7       57.05       46.44     11.31 o 
  -7   8   7       36.32       42.24     10.42 o 
  -6   8   7      598.07      591.69     24.70 o 
  -5   8   7     1330.57     1349.20     20.76 o 
  -4   8   7       97.17       94.95      7.47 o 
  -3   8   7      427.35      425.83     17.23 o 
  -2   8   7     2868.00     2741.37     32.58 o 
  -1   8   7      122.55      125.99      9.55 o 
   0   8   7      289.54      269.51      9.03 o 
   1   8   7     1709.57     1743.93     24.38 o 
   2   8   7     1534.79     1501.70     24.79 o 
   3   8   7       19.92       14.46      8.25 o 
   4   8   7     1587.53     1580.34     27.25 o 
   5   8   7      707.48      686.20     19.85 o 
   6   8   7      170.39      157.65     16.70 o 
  -9   9   7       23.12       18.10     13.14 o 
  -8   9   7      303.29      304.48     20.97 o 
  -7   9   7      269.23      268.22     26.09 o 
  -6   9   7       65.11       67.30     10.50 o 
  -5   9   7      324.31      328.52     15.44 o 
  -4   9   7      393.17      383.10     11.02 o 
  -3   9   7      453.63      464.62     12.08 o 
  -2   9   7      175.48      173.41      8.41 o 
  -1   9   7      141.14      152.13      9.48 o 
   0   9   7      702.00      659.29     23.25 o 
   1   9   7       64.09       68.39     10.09 o 
   2   9   7      171.45      184.26     10.85 o 
   3   9   7      286.51      293.70     12.37 o 
   4   9   7       46.58       48.18     10.72 o 
   5   9   7        0.53        7.72     11.41 o 
   6   9   7      150.30      146.81     18.65 o 
  -8  10   7       83.29       82.19     13.63 o 
  -7  10   7        9.25       18.55     11.29 o 
  -6  10   7       30.67       22.71      9.96 o 
  -5  10   7        6.97        8.85      9.62 o 
  -4  10   7       76.73       62.42      9.47 o 
  -3  10   7        3.26       -5.64     12.74 o 
  -2  10   7      158.66      167.58     12.36 o 
  -1  10   7        0.12       -2.95      9.04 o 
   0  10   7        8.68       14.39      9.66 o 
   1  10   7      301.13      322.67     21.04 o 
   2  10   7       62.06       59.49      9.50 o 
   3  10   7       74.84       60.41     10.58 o 
   4  10   7       10.07        1.19     10.63 o 
   5  10   7       34.08       44.80     12.83 o 
  -8  11   7     1790.19     1768.79     41.99 o 
  -7  11   7      556.17      582.29     46.36 o 
  -6  11   7       49.53       45.90     14.97 o 
  -5  11   7      437.37      425.34     19.47 o 
  -4  11   7     1090.36     1092.46     29.04 o 
  -3  11   7      677.71      646.25     22.78 o 
  -2  11   7      191.26      194.81     18.81 o 
  -1  11   7      518.09      504.17     18.93 o 
   0  11   7     1351.43     1267.19     28.69 o 
   1  11   7        5.81       15.38     11.90 o 
   2  11   7      229.60      266.72     17.10 o 
   3  11   7      406.38      439.73     16.89 o 
   4  11   7      144.89      161.70     15.57 o 
   5  11   7        3.11       -2.86     13.11 o 
  -7  12   7       34.93       63.05     16.55 o 
  -6  12   7      612.80      628.80     38.81 o 
  -5  12   7      672.95      686.31     24.77 o 
  -4  12   7       39.02       15.24     13.72 o 
  -3  12   7      325.87      324.90     18.38 o 
  -2  12   7     1092.66     1115.42     32.31 o 
  -1  12   7      343.10      345.73     17.12 o 
   0  12   7      290.68      295.78     18.82 o 
   1  12   7     1103.23     1105.97     48.81 o 
   2  12   7      404.96      377.19     18.22 o 
   3  12   7       38.05       24.50     13.93 o 
   4  12   7      472.49      472.69     25.75 o 
  -7  13   7      592.61      596.31     39.53 o 
  -6  13   7        0.78      -12.41     15.99 o 
  -5  13   7      513.37      513.96     22.13 o 
  -4  13   7      417.36      430.11     20.58 o 
  -3  13   7      648.97      661.42     24.53 o 
  -2  13   7       16.78       23.79     13.34 o 
  -1  13   7     1946.19     1845.07     38.21 o 
   0  13   7      384.30      391.10     41.59 o 
   1  13   7       40.96       45.12     13.56 o 
   2  13   7      243.26      261.21     17.36 o 
   3  13   7      525.50      523.01     22.38 o 
  -6  14   7       95.60       69.90     19.61 o 
  -5  14   7       17.05       -6.54     16.30 o 
  -4  14   7       70.46       80.98     17.20 o 
  -3  14   7      161.98      150.38     17.30 o 
  -2  14   7       53.83       50.79     14.33 o 
  -1  14   7      372.46      334.56     29.31 o 
   0  14   7        0.98       -7.36     14.14 o 
   1  14   7       79.45       61.65     15.77 o 
   2  14   7       42.62       36.43     16.01 o 
  -4  15   7      169.01      148.14     18.96 o 
  -3  15   7        1.36        1.95     15.36 o 
  -2  15   7       39.53       34.90     16.32 o 
  -1  15   7        5.94       22.12     15.07 o 
   0  15   7       48.88       24.21     24.08 o 
   1  15   7       43.39       47.86     25.85 o 
 -10   0   8      517.66      565.97     33.78 o 
  -9   0   8     1117.00     1173.07     44.93 o 
  -8   0   8      328.69      416.15     53.56 o 
  -7   0   8     1508.75     1424.34     29.39 o 
  -6   0   8      562.48      510.81     30.25 o 
  -5   0   8     1313.52     1298.86     25.65 o 
  -4   0   8     5162.04     4855.17     72.19 o 
  -3   0   8      392.09      391.09     17.81 o 
  -2   0   8       21.62       22.09      4.24 o 
  -1   0   8     2665.98     2528.17     29.88 o 
   0   0   8     3887.50     3932.55     49.29 o 
   1   0   8      262.73      272.61      9.25 o 
   2   0   8     3829.16     3912.12     63.15 o 
   3   0   8     1639.92     1675.35     34.80 o 
   4   0   8      670.24      665.33     31.37 o 
   5   0   8      127.50      159.23     21.22 o 
   6   0   8     1571.74     1607.16     54.36 o 
   7   0   8      903.32      985.09     46.97 o 
 -10   1   8      702.29      765.23     50.68 o 
  -9   1   8     1169.16     1185.20     42.45 o 
  -8   1   8      166.31      159.52     10.91 o 
  -7   1   8     1907.79     1912.20     28.54 o 
  -6   1   8      864.25      857.33     14.98 o 
  -5   1   8     1174.10     1152.63     16.95 o 
  -4   1   8      109.23      114.15      6.78 o 
  -3   1   8     3650.49     3621.93     35.19 o 
  -2   1   8     5340.86     5241.50     38.80 o 
  -1   1   8       33.50       35.64      3.42 o 
   0   1   8     1543.24     1553.95     14.25 o 
   1   1   8      512.18      505.54      8.94 o 
   2   1   8     1477.42     1494.00     23.09 o 
   3   1   8      434.90      430.14     18.83 o 
   4   1   8      957.97      946.72     30.46 o 
   5   1   8     1158.68     1191.21     30.23 o 
   6   1   8      117.98      132.78     16.78 o 
   7   1   8      119.66      146.46     18.37 o 
 -10   2   8        0.62       -5.45     11.86 o 
  -9   2   8       17.29       18.04     10.22 o 
  -8   2   8      260.14      261.31     14.15 o 
  -7   2   8       62.87       56.10      9.60 o 
  -6   2   8      142.97      146.87      7.70 o 
  -5   2   8      896.80      867.93     14.40 o 
  -4   2   8      129.48      126.12      8.52 o 
  -3   2   8      160.69      148.65      5.08 o 
  -2   2   8      163.48      149.56      4.47 o 
  -1   2   8       64.39       63.06      3.59 o 
   0   2   8      322.57      322.60      6.52 o 
   1   2   8      136.83      149.79      6.44 o 
   2   2   8      234.62      244.40      7.87 o 
   3   2   8      370.38      376.28     11.59 o 
   4   2   8       29.44       26.17     11.48 o 
   5   2   8        0.56       12.25     13.67 o 
   6   2   8       44.17       47.53     15.56 o 
   7   2   8       95.06       81.08     21.81 o 
 -10   3   8      230.94      233.14     17.98 o 
  -9   3   8        7.66        3.54     11.93 o 
  -8   3   8      222.71      211.94     14.69 o 
  -7   3   8      311.00      314.89     19.63 o 
  -6   3   8      777.56      752.59     17.39 o 
  -5   3   8      910.10      923.06     14.90 o 
  -4   3   8     1322.35     1294.68     15.81 o 
  -3   3   8      575.66      617.47     11.53 o 
  -2   3   8      108.40      113.82      5.03 o 
  -1   3   8      315.59      328.10      6.44 o 
   0   3   8        3.03        2.94      4.23 o 
   1   3   8     1380.82     1342.59     17.10 o 
   2   3   8      762.23      739.75     19.83 o 
   3   3   8      359.52      343.06     15.68 o 
   4   3   8        3.20        5.61     11.76 o 
   5   3   8       14.68       16.07     14.08 o 
   6   3   8      422.26      384.93     20.30 o 
   7   3   8        0.42       -0.63     17.09 o 
 -10   4   8      266.85      282.80     16.33 o 
  -9   4   8      110.68      121.53     12.46 o 
  -8   4   8     1053.63     1055.59     33.36 o 
  -7   4   8      777.32      813.85     19.21 o 
  -6   4   8      285.18      303.27     11.79 o 
  -5   4   8     2132.56     2137.18     31.20 o 
  -4   4   8     1130.52     1108.41     16.66 o 
  -3   4   8      895.46      862.14     11.60 o 
  -2   4   8       87.46       75.76      6.49 o 
  -1   4   8     1678.52     1644.36     31.09 o 
   0   4   8     2572.86     2593.83     24.70 o 
   1   4   8      190.90      195.88      7.88 o 
   2   4   8     2027.08     2115.79     35.87 o 
   3   4   8     1524.70     1493.76     99.33 o 
   4   4   8      564.59      572.05     20.86 o 
   5   4   8      306.23      285.96     17.76 o 
   6   4   8      769.90      738.06     27.55 o 
 -10   5   8      807.88      821.55     24.37 o 
  -9   5   8      910.64      840.66     22.35 o 
  -8   5   8      125.32      111.17     12.36 o 
  -7   5   8      585.57      535.23     16.97 o 
  -6   5   8     2624.82     2608.25     37.52 o 
  -5   5   8      950.08      939.60     16.10 o 
  -4   5   8      114.94      116.32      6.81 o 
  -3   5   8     3920.35     3859.22     42.86 o 
  -2   5   8     2010.15     2037.34     22.46 o 
  -1   5   8     1304.24     1254.64     21.18 o 
   0   5   8     1462.32     1507.65     27.66 o 
   1   5   8     2370.12     2385.53     29.55 o 
   2   5   8      651.49      675.29     14.80 o 
   3   5   8      181.36      177.57     10.51 o 
   4   5   8     1103.37     1055.63     86.86 o 
   5   5   8      565.10      581.67     22.70 o 
   6   5   8      499.01      529.27     23.16 o 
 -10   6   8       98.89       80.29     14.34 o 
  -9   6   8       13.73        7.52     12.60 o 
  -8   6   8      783.28      755.07     20.32 o 
  -7   6   8     1263.04     1271.71     24.54 o 
  -6   6   8       28.59       31.32      8.57 o 
  -5   6   8     2258.33     2232.42     42.52 o 
  -4   6   8     1140.83     1076.94     20.64 o 
  -3   6   8      664.14      656.87     13.22 o 
  -2   6   8      244.61      234.14      8.09 o 
  -1   6   8     1845.84     1777.69     26.93 o 
   0   6   8     1086.26     1087.51     17.26 o 
   1   6   8      475.42      492.22     12.74 o 
   2   6   8     1527.49     1438.96     24.72 o 
   3   6   8     1384.68     1398.96     24.89 o 
   4   6   8       91.34      111.19     14.64 o 
   5   6   8        7.12       17.09     13.91 o 
   6   6   8      298.74      325.44     21.14 o 
  -9   7   8       18.76        4.17     12.46 o 
  -8   7   8       42.93       43.37     11.11 o 
  -7   7   8       29.31       25.83     13.66 o 
  -6   7   8        4.14        2.81      9.04 o 
  -5   7   8      117.20       99.20      7.95 o 
  -4   7   8       14.97       15.62      7.14 o 
  -3   7   8       76.75       86.52      9.55 o 
  -2   7   8       32.32       32.34      6.26 o 
  -1   7   8      164.73      168.04     10.21 o 
   0   7   8        1.84        5.83      6.45 o 
   1   7   8       43.83       52.79      7.50 o 
   2   7   8       20.18       20.12      8.81 o 
   3   7   8       33.23       31.48      9.53 o 
   4   7   8       77.16       68.97     11.22 o 
   5   7   8      175.26      176.28     21.12 o 
   6   7   8      101.45       78.82     18.01 o 
  -9   8   8       11.26        5.48     12.95 o 
  -8   8   8      614.70      605.30     19.17 o 
  -7   8   8       45.55       63.45     11.56 o 
  -6   8   8        5.84       10.54      9.46 o 
  -5   8   8      693.91      675.47     19.32 o 
  -4   8   8       52.62       69.69      7.91 o 
  -3   8   8      491.52      456.68     12.16 o 
  -2   8   8      132.38      128.33      7.77 o 
  -1   8   8      855.91      804.47     17.91 o 
   0   8   8      133.48      153.16      8.60 o 
   1   8   8       55.73       47.15      8.67 o 
   2   8   8      106.86      100.75     10.32 o 
   3   8   8      477.48      467.61     14.92 o 
   4   8   8      401.92      371.51     17.54 o 
   5   8   8      113.64      100.52     15.61 o 
  -9   9   8      319.07      370.54     18.31 o 
  -8   9   8      206.26      203.89     18.42 o 
  -7   9   8      887.64      910.50     22.44 o 
  -6   9   8      575.20      642.83     19.43 o 
  -5   9   8      586.07      573.45     19.07 o 
  -4   9   8       11.20       12.71      7.80 o 
  -3   9   8     1049.51     1045.88     18.27 o 
  -2   9   8      828.56      943.57     18.75 o 
  -1   9   8      640.73      591.99     19.76 o 
   0   9   8      544.84      552.89     19.24 o 
   1   9   8      780.07      776.93     32.89 o 
   2   9   8      479.66      483.72     34.15 o 
   3   9   8       98.68      106.16     11.26 o 
   4   9   8      944.21      996.35     29.13 o 
   5   9   8      357.91      366.32     29.05 o 
  -8  10   8      354.20      387.93     18.11 o 
  -7  10   8     1084.75      987.61     27.12 o 
  -6  10   8        6.47        4.43     10.71 o 
  -5  10   8      724.71      734.08     20.01 o 
  -4  10   8     1927.64     1906.72     31.09 o 
  -3  10   8      845.93      803.32     19.42 o 
  -2  10   8      394.02      373.52     16.69 o 
  -1  10   8     2604.74     2398.06     43.93 o 
   0  10   8      809.33      833.06     57.46 o 
   1  10   8      103.46      117.55     13.87 o 
   2  10   8     1282.23     1239.49     24.41 o 
   3  10   8      650.57      652.03     19.85 o 
   4  10   8      216.62      205.63     15.64 o 
  -8  11   8        5.37       16.23     17.57 o 
  -7  11   8      176.81      189.04     18.93 o 
  -6  11   8      251.61      215.14     18.28 o 
  -5  11   8      425.02      407.78     19.34 o 
  -4  11   8        7.14        8.62     12.68 o 
  -3  11   8      325.51      383.32     17.98 o 
  -2  11   8      688.64      731.90     24.30 o 
  -1  11   8      139.09      114.70     28.91 o 
   0  11   8      105.64      131.91     27.36 o 
   1  11   8      268.28      235.22     24.23 o 
   2  11   8      419.22      410.73     18.88 o 
   3  11   8       83.16       69.76     12.49 o 
   4  11   8      359.34      345.54     20.36 o 
  -7  12   8        1.98      -11.20     16.28 o 
  -6  12   8       98.20      112.18     17.41 o 
  -5  12   8       13.53       22.30     14.27 o 
  -4  12   8        0.70       17.31     18.65 o 
  -3  12   8       63.24       85.77     13.82 o 
  -2  12   8       80.77       59.08     13.03 o 
  -1  12   8      271.14      269.15     25.85 o 
   0  12   8      217.27      223.47     17.43 o 
   1  12   8        1.58       15.81     13.14 o 
   2  12   8       51.83       39.66     14.43 o 
   3  12   8        0.10      -11.44     15.13 o 
  -6  13   8      112.45      125.32     27.46 o 
  -5  13   8      288.98      268.44     20.19 o 
  -4  13   8      299.90      325.57     19.36 o 
  -3  13   8       33.26       43.58     14.77 o 
  -2  13   8       15.49       10.65     13.10 o 
  -1  13   8      424.10      397.75     19.27 o 
   0  13   8        4.98        9.91     13.83 o 
   1  13   8      364.36      393.42     19.27 o 
   2  13   8      125.94      131.45     34.39 o 
  -5  14   8      289.03      346.02     27.46 o 
  -4  14   8      423.11      440.67     28.85 o 
  -3  14   8      590.97      575.86     23.30 o 
  -2  14   8      406.90      383.09     20.65 o 
  -1  14   8      629.62      575.35     22.71 o 
   0  14   8      255.13      268.73     22.52 o 
   1  14   8       40.41       41.08     16.53 o 
  -3  15   8      850.24      831.81     29.26 o 
  -2  15   8      312.91      310.00     20.72 o 
  -1  15   8      195.98      185.18     17.75 o 
 -10   1   9      259.16      248.15     28.15 o 
  -9   1   9      135.93      145.83     12.79 o 
  -8   1   9     1361.18     1303.25     38.90 o 
  -7   1   9      178.35      181.11     15.34 o 
  -6   1   9       37.41       39.41      7.00 o 
  -5   1   9      286.08      295.24      9.11 o 
  -4   1   9     2729.40     2639.67     33.93 o 
  -3   1   9      172.61      167.70      7.63 o 
  -2   1   9       37.18       30.06      6.00 o 
  -1   1   9      610.81      586.36     11.07 o 
   0   1   9      925.52      964.22     12.75 o 
   1   1   9       23.65       25.62      5.88 o 
   2   1   9      493.40      479.82     13.15 o 
   3   1   9     2515.21     2329.51     43.60 o 
   4   1   9      234.62      203.07     16.81 o 
   5   1   9        4.00      -13.44     13.44 o 
   6   1   9      323.60      309.46     21.06 o 
 -10   2   9      626.32      583.75     24.23 o 
  -9   2   9      428.56      478.07     16.93 o 
  -8   2   9      275.72      273.34     13.60 o 
  -7   2   9      445.66      476.09     17.79 o 
  -6   2   9     5091.85     4847.10     61.51 o 
  -5   2   9       33.93       33.50      6.58 o 
  -4   2   9       22.62       21.52      6.48 o 
  -3   2   9     2713.43     2630.17     31.19 o 
  -2   2   9     4105.81     4132.59     45.17 o 
  -1   2   9       13.33       11.14      4.61 o 
   0   2   9      903.56      900.98     12.20 o 
   1   2   9     6245.29     6246.59     63.39 o 
   2   2   9      464.06      474.51     13.14 o 
   3   2   9     1004.05      997.63     26.46 o 
   4   2   9      897.57      919.10     46.35 o 
   5   2   9     1094.11     1057.78     30.75 o 
   6   2   9       35.82       71.86     17.56 o 
 -10   3   9      135.62      141.95     14.61 o 
  -9   3   9      121.46      141.39     14.63 o 
  -8   3   9     2193.68     2208.91     35.24 o 
  -7   3   9      266.81      284.33     12.30 o 
  -6   3   9      140.17      128.96     11.91 o 
  -5   3   9      209.51      214.85     10.41 o 
  -4   3   9     4605.60     4569.34     57.53 o 
  -3   3   9      708.21      672.45     27.25 o 
  -2   3   9       39.74       35.87      5.49 o 
  -1   3   9     3429.20     3419.53     34.45 o 
   0   3   9      786.31      749.71     14.52 o 
   1   3   9      548.13      577.80     11.79 o 
   2   3   9      222.41      228.84      8.74 o 
   3   3   9     2134.44     2076.18     54.99 o 
   4   3   9      728.71      751.92    107.76 o 
   5   3   9      111.48      114.77     15.77 o 
   6   3   9      266.88      279.07     20.26 o 
 -10   4   9      200.54      194.73     15.19 o 
  -9   4   9      147.38      161.80     13.69 o 
  -8   4   9       75.69       72.86     11.06 o 
  -7   4   9      106.69      108.29     10.82 o 
  -6   4   9     1913.61     1851.56     29.95 o 
  -5   4   9      751.60      730.90     17.37 o 
  -4   4   9     1231.39     1203.96     30.66 o 
  -3   4   9      341.26      324.13      8.59 o 
  -2   4   9      105.83       97.51      6.20 o 
  -1   4   9      813.64      840.75     15.51 o 
   0   4   9      124.51      117.00      7.61 o 
   1   4   9     1572.53     1531.67     22.32 o 
   2   4   9       92.60       92.72      9.59 o 
   3   4   9        1.85       -5.38     14.34 o 
   4   4   9      128.37      135.09     19.61 o 
   5   4   9      315.03      318.50     19.75 o 
   6   4   9      101.62      143.10     18.98 o 
 -10   5   9        1.08        7.27     13.30 o 
  -9   5   9        0.41       -0.12     12.33 o 
  -8   5   9      290.39      288.47     21.30 o 
  -7   5   9        0.27        1.54      9.43 o 
  -6   5   9       12.27       12.29      9.00 o 
  -5   5   9      156.64      164.38     10.23 o 
  -4   5   9       53.40       61.06      8.58 o 
  -3   5   9      176.58      160.65      9.69 o 
  -2   5   9      525.64      484.64     10.34 o 
  -1   5   9       47.58       51.95      5.88 o 
   0   5   9      271.72      260.30      9.53 o 
   1   5   9       28.56       22.43      7.29 o 
   2   5   9       52.74       43.45      9.21 o 
   3   5   9        0.84        2.59     12.01 o 
   4   5   9       51.26       51.03     14.21 o 
   5   5   9       42.74       53.24     16.72 o 
  -9   6   9      292.64      323.37     16.27 o 
  -8   6   9        3.70       -3.00     11.12 o 
  -7   6   9      286.82      283.15     14.24 o 
  -6   6   9     1149.05     1201.86     36.49 o 
  -5   6   9      221.66      217.85     11.57 o 
  -4   6   9       18.43        7.13      8.21 o 
  -3   6   9     1706.74     1673.50     23.41 o 
  -2   6   9     1772.34     1715.87     23.40 o 
  -1   6   9      183.64      156.94     11.48 o 
   0   6   9      351.34      353.19     10.51 o 
   1   6   9     1101.45     1084.40     21.23 o 
   2   6   9      284.30      305.18     12.59 o 
   3   6   9       10.09       11.29     10.06 o 
   4   6   9      623.90      651.01     23.94 o 
   5   6   9      670.40      687.58     25.98 o 
  -9   7   9       15.10       23.18     13.48 o 
  -8   7   9      828.59      850.30     23.16 o 
  -7   7   9      804.02      815.65     23.77 o 
  -6   7   9       37.05       37.19     11.24 o 
  -5   7   9      471.31      457.26     14.77 o 
  -4   7   9     1783.14     1763.02     24.70 o 
  -3   7   9      594.87      611.16     20.61 o 
  -2   7   9        5.18       -1.12      6.71 o 
  -1   7   9     2661.30     2674.28     38.58 o 
   0   7   9     1427.35     1367.29     22.73 o 
   1   7   9       59.74       42.57      9.12 o 
   2   7   9      976.94     1008.62     21.88 o 
   3   7   9      734.98      792.59     20.77 o 
   4   7   9      241.74      251.47     18.15 o 
   5   7   9       15.84        5.83     16.61 o 
  -9   8   9     1090.77     1075.22     31.47 o 
  -8   8   9       28.58       14.59     12.70 o 
  -7   8   9      585.22      591.67     18.74 o 
  -6   8   9     1665.06     1713.25     34.23 o 
  -5   8   9      364.13      324.92     20.77 o 
  -4   8   9      201.05      207.12      9.97 o 
  -3   8   9      996.07      952.71     40.91 o 
  -2   8   9     1151.05     1136.35     30.18 o 
  -1   8   9      594.98      606.14     16.57 o 
   0   8   9      569.33      556.32     19.87 o 
   1   8   9     2099.98     2123.25     32.84 o 
   2   8   9      199.58      204.36     13.22 o 
   3   8   9        4.14        3.70     10.70 o 
   4   8   9      471.24      479.07     22.19 o 
  -8   9   9       50.97       45.86     15.25 o 
  -7   9   9      230.49      230.95     15.02 o 
  -6   9   9       29.77       29.66     11.14 o 
  -5   9   9        8.16       15.50     10.10 o 
  -4   9   9      475.93      441.15     20.32 o 
  -3   9   9      443.46      419.94     14.07 o 
  -2   9   9      258.09      246.31     14.67 o 
  -1   9   9      284.08      264.46     14.88 o 
   0   9   9       45.80       46.29     11.66 o 
   1   9   9        0.22       -9.09     11.59 o 
   2   9   9       42.97       44.33     11.29 o 
   3   9   9      528.70      502.21     26.46 o 
   4   9   9       33.43       52.11     15.80 o 
  -8  10   9      161.43      168.45     15.88 o 
  -7  10   9        1.60       -7.13     12.45 o 
  -6  10   9       70.12       69.88     17.05 o 
  -5  10   9      145.20      160.52     13.12 o 
  -4  10   9       92.40      101.66     24.43 o 
  -3  10   9      233.06      239.98     18.65 o 
  -2  10   9        6.22       10.76     16.11 o 
  -1  10   9        1.53        7.03     12.32 o 
   0  10   9        4.52       -6.23     11.27 o 
   1  10   9       23.81       25.71     12.26 o 
   2  10   9       27.56       14.81     13.65 o 
   3  10   9       47.08       50.05     12.48 o 
   4  10   9       60.48       72.95     17.55 o 
  -7  11   9      769.07      790.58     24.30 o 
  -6  11   9        1.73        2.84     12.05 o 
  -5  11   9      284.62      281.94     16.51 o 
  -4  11   9      629.97      700.08     26.27 o 
  -3  11   9      102.73       83.90     14.21 o 
  -2  11   9      122.01      144.37     17.88 o 
  -1  11   9      302.33      294.11     16.83 o 
   0  11   9      508.85      510.51     20.43 o 
   1  11   9        1.21       -7.86     13.13 o 
   2  11   9      132.05      137.04     17.11 o 
   3  11   9      840.87      832.02     27.62 o 
  -6  12   9      891.51      948.35     31.37 o 
  -5  12   9      136.43      140.19     17.15 o 
  -4  12   9       44.56       23.92     15.54 o 
  -3  12   9      952.75      879.25     39.53 o 
  -2  12   9      866.73      858.64     27.34 o 
  -1  12   9       15.11       17.74     14.50 o 
   0  12   9      160.06      154.18     25.04 o 
   1  12   9     1389.88     1353.86     33.29 o 
   2  12   9      183.24      179.22     18.41 o 
  -5  13   9       59.72       57.87     17.33 o 
  -4  13   9      907.91      885.34     30.15 o 
  -3  13   9      139.95      158.33     18.06 o 
  -2  13   9       18.54       27.72     15.09 o 
  -1  13   9      767.53      736.43     26.03 o 
   0  13   9      137.27      158.71     17.35 o 
   1  13   9      166.34      197.07     19.21 o 
  -3  14   9       77.51       78.00     16.90 o 
  -2  14   9       22.43       34.76     16.86 o 
  -1  14   9        0.91        1.08     16.27 o 
 -10   0  10       33.44       34.25     23.21 o 
  -9   0  10      116.17      132.07     23.49 o 
  -8   0  10     2074.84     1928.69     57.40 o 
  -7   0  10     1412.38     1355.59     41.41 o 
  -6   0  10      637.25      627.06     20.89 o 
  -5   0  10     5268.33     5244.33     80.05 o 
  -4   0  10      299.37      294.92     22.02 o 
  -3   0  10       46.30       49.83      9.99 o 
  -2   0  10      226.57      237.54     13.28 o 
  -1   0  10     2541.14     2591.39     99.13 o 
   0   0  10     4039.72     4022.24     63.19 o 
   1   0  10      403.98      357.94     22.88 o 
   2   0  10     1972.61     2015.20     53.54 o 
   4   0  10      441.79      434.56     28.77 o 
   5   0  10        4.99        5.31     21.83 o 
 -10   1  10      718.70      719.03     28.37 o 
  -9   1  10      491.19      516.04     22.65 o 
  -8   1  10       75.39       57.68     11.02 o 
  -7   1  10      107.01      113.81     10.94 o 
  -6   1  10     1081.10     1074.35     18.30 o 
  -5   1  10     2097.84     2012.43     26.38 o 
  -4   1  10        4.38       -4.38      6.56 o 
  -3   1  10     1369.96     1314.96     23.53 o 
  -2   1  10     2082.90     2121.28     27.28 o 
  -1   1  10      136.48      159.59      9.32 o 
   0   1  10      114.91      129.46     10.72 o 
   1   1  10     1481.04     1446.31     25.87 o 
   2   1  10      783.61      763.50     27.17 o 
   3   1  10        8.10       -4.04     12.12 o 
   4   1  10      718.52      659.60     66.61 o 
   5   1  10      188.73      175.89     18.75 o 
 -10   2  10        6.59        5.02     16.76 o 
  -9   2  10       18.73        6.89     11.84 o 
  -8   2  10       86.42       68.75     11.63 o 
  -7   2  10      357.82      347.79     22.17 o 
  -6   2  10       78.13       95.77      9.91 o 
  -5   2  10       59.47       50.25      7.66 o 
  -4   2  10       71.89       72.17      7.62 o 
  -3   2  10       22.29       25.60      7.01 o 
  -2   2  10      139.61      137.84      8.20 o 
  -1   2  10      715.13      745.97     14.99 o 
   0   2  10      181.50      177.61     13.03 o 
   1   2  10       87.49       93.59     14.02 o 
   2   2  10      139.56      147.38     14.39 o 
   3   2  10        9.18        0.58     12.99 o 
   4   2  10       22.63       13.59     14.28 o 
   5   2  10        1.30      -11.90     15.80 o 
  -9   3  10        2.56        7.08     11.83 o 
  -8   3  10      190.68      161.49     12.77 o 
  -7   3  10       23.23       20.93      9.93 o 
  -6   3  10      179.69      173.29     14.41 o 
  -5   3  10      692.46      682.49     18.65 o 
  -4   3  10        2.94        4.33      6.62 o 
  -3   3  10        5.01        4.16      6.76 o 
  -2   3  10     1340.14     1321.63     20.22 o 
  -1   3  10       28.09       23.58      7.05 o 
   0   3  10      144.45      140.89      9.49 o 
   1   3  10      232.70      228.39     10.21 o 
   2   3  10        7.89        5.37     11.90 o 
   3   3  10       83.00       78.45     20.24 o 
   4   3  10      153.87      160.34     18.38 o 
   5   3  10       27.05       40.21     15.99 o 
  -9   4  10      491.38      544.04     19.46 o 
  -8   4  10     1035.92     1022.58     23.48 o 
  -7   4  10      222.75      239.51     16.71 o 
  -6   4  10      126.68      135.67     11.14 o 
  -5   4  10     1120.98     1123.29     22.46 o 
  -4   4  10     2018.26     2008.84     31.38 o 
  -3   4  10       29.46       18.16      7.30 o 
  -2   4  10     1155.56     1137.53     18.53 o 
  -1   4  10     1513.09     1490.64     33.36 o 
   0   4  10      532.06      552.89     14.05 o 
   1   4  10        0.95        8.01      7.82 o 
   2   4  10      795.74      796.67     24.77 o 
   3   4  10      920.93      918.82     28.40 o 
   4   4  10      352.89      385.22     54.32 o 
   5   4  10       98.92      103.45     18.20 o 
  -9   5  10     1291.53     1270.28     28.24 o 
  -8   5  10       10.40       22.60     11.71 o 
  -7   5  10      256.99      282.54     16.13 o 
  -6   5  10     2243.26     2183.16     66.32 o 
  -5   5  10      654.65      669.47     18.37 o 
  -4   5  10       29.21       27.71      8.90 o 
  -3   5  10     2770.76     2624.75     39.12 o 
  -2   5  10     1480.56     1515.11     22.55 o 
  -1   5  10      461.52      482.59     14.52 o 
   0   5  10      556.65      572.27     14.64 o 
   1   5  10     1081.15     1056.41     21.48 o 
   2   5  10     2073.71     2154.41     47.21 o 
   3   5  10       42.26       44.39     13.54 o 
   4   5  10      737.64      773.35     27.85 o 
  -9   6  10       46.53       52.15     14.43 o 
  -8   6  10      675.98      691.44     20.98 o 
  -7   6  10      351.53      347.84     15.13 o 
  -6   6  10       22.51       39.97     10.22 o 
  -5   6  10      143.04      139.33     10.85 o 
  -4   6  10     1136.94     1114.26     37.45 o 
  -3   6  10      509.53      482.69     16.23 o 
  -2   6  10      193.39      213.21     12.99 o 
  -1   6  10     1366.66     1334.94     23.26 o 
   0   6  10      336.21      333.24     11.48 o 
   1   6  10        1.76        9.96      9.36 o 
   2   6  10      266.83      267.69     13.41 o 
   3   6  10      653.78      597.12     23.00 o 
   4   6  10       10.75       18.17     23.67 o 
  -8   7  10        9.94       24.90     12.56 o 
  -7   7  10        3.41        1.01     11.34 o 
  -6   7  10       20.82       30.71     11.01 o 
  -5   7  10      396.55      387.18     22.39 o 
  -4   7  10       84.76       68.26     10.04 o 
  -3   7  10       91.92       61.57      9.57 o 
  -2   7  10      158.66      167.40     30.04 o 
  -1   7  10      247.82      209.35     11.50 o 
   0   7  10       55.34       62.12     10.12 o 
   1   7  10       95.31       96.32     11.26 o 
   2   7  10        1.17        9.42     10.37 o 
   3   7  10      124.36      125.58     16.64 o 
   4   7  10       32.85       59.92     17.38 o 
  -8   8  10      118.34      117.54     15.52 o 
  -7   8  10       20.50       39.16     12.42 o 
  -6   8  10        1.69       10.02     10.56 o 
  -5   8  10       91.42      110.91     22.61 o 
  -4   8  10      704.08      662.17     24.64 o 
  -3   8  10        0.81       -4.80      8.78 o 
  -2   8  10      172.20      129.30     14.44 o 
  -1   8  10      389.97      374.31     28.84 o 
   0   8  10       31.95       43.97     12.10 o 
   1   8  10        0.20       -0.34     10.44 o 
   2   8  10      148.96      151.59     12.74 o 
   3   8  10       64.84       77.58     16.39 o 
  -8   9  10       29.96       27.74     14.84 o 
  -7   9  10      488.23      498.09     19.41 o 
  -6   9  10      747.55      761.36     22.24 o 
  -5   9  10      479.32      512.16     17.02 o 
  -4   9  10      107.33      120.11     11.51 o 
  -3   9  10      831.14      850.89     29.45 o 
  -2   9  10     1277.09     1252.13     30.38 o 
  -1   9  10        8.07        0.95     12.22 o 
   0   9  10      109.93      109.14     13.90 o 
   1   9  10     1263.93     1277.48     41.20 o 
   2   9  10      381.80      454.89     18.72 o 
   3   9  10        1.64       -1.43     12.77 o 
  -7  10  10      567.83      600.43     20.93 o 
  -6  10  10       23.78       50.76     12.77 o 
  -5  10  10     1000.43     1004.09     24.51 o 
  -4  10  10      408.29      408.81     21.59 o 
  -3  10  10      239.30      217.25     24.72 o 
  -2  10  10      112.94      139.50     15.31 o 
  -1  10  10      832.38      889.33     27.12 o 
   0  10  10      978.88      948.40     30.98 o 
   1  10  10       14.15       25.25     14.19 o 
   2  10  10      423.88      505.07     78.26 o 
  -6  11  10      221.86      235.88     15.75 o 
  -5  11  10      619.76      593.84     23.59 o 
  -4  11  10        1.27       -3.60     11.32 o 
  -3  11  10      386.12      399.46     28.63 o 
  -2  11  10      329.94      330.69     42.28 o 
  -1  11  10       50.40       51.76     14.58 o 
   0  11  10       39.95       35.64     14.82 o 
   1  11  10      313.74      337.11     19.73 o 
   2  11  10       79.54       71.31     20.43 o 
  -5  12  10       36.94       43.46     17.81 o 
  -4  12  10        0.74       -3.65     14.99 o 
  -3  12  10       18.95       27.63     15.60 o 
  -2  12  10       34.63       56.39     19.85 o 
  -1  12  10       56.95       48.13     16.44 o 
   0  12  10       19.77       14.59     15.34 o 
   1  12  10       11.21       21.22     24.34 o 
  -3  13  10       74.20       65.58     16.24 o 
  -2  13  10      228.51      236.26     19.35 o 
  -1  13  10       10.20       22.70     16.37 o 
  -9   1  11      113.22      100.52     16.95 o 
  -8   1  11      431.06      389.09     20.73 o 
  -7   1  11      558.57      545.96     17.14 o 
  -6   1  11      182.47      177.41     12.21 o 
  -5   1  11       34.13       25.00      8.14 o 
  -4   1  11     2340.57     2238.97     60.18 o 
  -3   1  11        5.68        6.98      7.85 o 
  -2   1  11      334.82      357.48     11.33 o 
  -1   1  11      325.51      325.80     11.18 o 
   0   1  11      547.36      528.89     19.99 o 
   1   1  11      154.56      148.48     14.85 o 
   2   1  11      377.32      357.44     18.82 o 
   3   1  11      102.69       83.32     15.74 o 
   4   1  11       10.12        3.16     16.71 o 
  -9   2  11      612.45      572.35     27.61 o 
  -8   2  11      115.52      111.86     13.67 o 
  -7   2  11      510.12      535.58     17.28 o 
  -6   2  11     1466.45     1433.45     32.89 o 
  -5   2  11      672.83      657.76     18.52 o 
  -4   2  11      674.85      641.51     15.39 o 
  -3   2  11      529.80      529.56     13.49 o 
  -2   2  11     3919.49     3889.33     44.47 o 
  -1   2  11        2.46        3.19      9.34 o 
   0   2  11      420.90      440.44     14.51 o 
   1   2  11     1281.97     1356.36     32.86 o 
   2   2  11     1995.38     1968.21     49.49 o 
   3   2  11       74.47       73.06     15.55 o 
   4   2  11      538.56      507.12     22.95 o 
  -9   3  11       97.93      141.04     19.21 o 
  -8   3  11     1055.14     1072.25     25.49 o 
  -7   3  11      827.63      866.03     25.08 o 
  -6   3  11        0.66       -6.87      9.72 o 
  -5   3  11     1103.87     1108.29     28.23 o 
  -4   3  11     2140.68     2006.14     32.28 o 
  -3   3  11      224.17      239.80     14.57 o 
  -2   3  11      734.89      741.81     16.19 o 
  -1   3  11      802.64      865.86     20.28 o 
   0   3  11     1253.02     1355.29     25.38 o 
   1   3  11       75.75       70.46     13.08 o 
   2   3  11      347.67      333.46     18.58 o 
   3   3  11      843.22      868.18     88.00 o 
   4   3  11      153.00      157.27     19.28 o 
  -9   4  11      487.13      489.42     19.86 o 
  -8   4  11        7.97       -1.95     12.43 o 
  -7   4  11      190.35      206.99     13.62 o 
  -6   4  11      418.76      431.67     22.59 o 
  -5   4  11        3.53       -3.19      9.29 o 
  -4   4  11      111.46      104.44     10.58 o 
  -3   4  11      620.46      582.31     16.83 o 
  -2   4  11      304.06      311.41     11.05 o 
  -1   4  11       77.59       79.75     12.90 o 
   0   4  11      532.39      524.84     16.37 o 
   1   4  11      389.77      397.20     18.70 o 
   2   4  11        3.90       12.78     13.75 o 
   3   4  11        6.04       -1.03     14.57 o 
   4   4  11       49.93       44.74     22.20 o 
  -8   5  11      187.70      203.98     15.59 o 
  -7   5  11       19.29       14.05     11.50 o 
  -6   5  11       66.99       51.91     11.38 o 
  -5   5  11       46.74       48.78     10.50 o 
  -4   5  11      120.08      140.26     11.11 o 
  -3   5  11       27.64       26.14      9.63 o 
  -2   5  11      124.50      140.76     14.39 o 
  -1   5  11       72.02       78.33     15.38 o 
   0   5  11       24.93       25.48      9.78 o 
   1   5  11       96.01       70.34     12.47 o 
   2   5  11       18.79       13.57     14.02 o 
   3   5  11       21.97        2.50     21.66 o 
  -8   6  11      195.40      228.25     18.95 o 
  -7   6  11       11.30        1.49     11.35 o 
  -6   6  11      977.18      937.61     23.32 o 
  -5   6  11       44.42       33.99     10.59 o 
  -4   6  11       54.12       39.59     10.06 o 
  -3   6  11      489.15      498.08     16.31 o 
  -2   6  11      701.18      747.55     25.99 o 
  -1   6  11       92.38       92.41     22.85 o 
   0   6  11      279.35      302.65     15.87 o 
   1   6  11      764.22      754.07     24.25 o 
   2   6  11      450.89      432.77     19.73 o 
   3   6  11      144.64      133.06     18.78 o 
  -8   7  11      650.52      673.10     21.68 o 
  -7   7  11      988.37      991.94     25.04 o 
  -6   7  11       27.29       40.45     12.28 o 
  -5   7  11     1522.52     1437.17     37.08 o 
  -4   7  11      936.36      994.63     22.74 o 
  -3   7  11      216.67      234.28     24.18 o 
  -2   7  11      175.58      170.80     15.18 o 
  -1   7  11     1366.36     1349.41     32.87 o 
   0   7  11      960.19      992.38     27.96 o 
   1   7  11       31.57       18.39     11.74 o 
   2   7  11      168.47      178.61     18.99 o 
   3   7  11     1058.18     1144.47     32.99 o 
  -7   8  11      444.73      434.84     19.19 o 
  -6   8  11      551.00      561.71     21.39 o 
  -5   8  11      630.01      590.59     31.94 o 
  -4   8  11      292.84      313.03     17.53 o 
  -3   8  11      786.43      713.05     26.04 o 
  -2   8  11      390.42      392.72     19.57 o 
  -1   8  11        1.17        1.44     15.34 o 
   0   8  11       65.15       80.17     14.17 o 
   1   8  11     1073.95     1077.21     37.08 o 
   2   8  11      188.22      168.55     14.38 o 
  -7   9  11      198.89      200.02     16.84 o 
  -6   9  11       14.39       16.43     13.05 o 
  -5   9  11       14.45       10.64     11.89 o 
  -4   9  11      200.75      195.24     27.52 o 
  -3   9  11       81.23       87.92     18.74 o 
  -2   9  11        7.54       -0.60     13.66 o 
  -1   9  11      368.31      320.31     17.89 o 
   0   9  11      204.62      180.48     16.79 o 
   1   9  11        0.29        0.45     15.92 o 
   2   9  11       73.94       73.11     17.01 o 
  -6  10  11       20.76       10.95     14.07 o 
  -5  10  11        6.42        0.55     16.27 o 
  -4  10  11        2.52        1.95     12.10 o 
  -3  10  11        6.69       14.86     15.40 o 
  -2  10  11       46.30       39.07     15.65 o 
  -1  10  11        0.26       -4.14     14.21 o 
   0  10  11       76.95       78.05     16.64 o 
   1  10  11       26.78       29.97     15.29 o 
  -5  11  11       77.90       83.68     15.03 o 
  -4  11  11      516.56      577.70     24.65 o 
  -3  11  11       91.34       93.35     16.18 o 
  -2  11  11       22.12       21.58     16.38 o 
  -1  11  11      834.93      852.67     42.02 o 
   0  11  11      273.83      345.19     20.93 o 
  -8   0  12      756.90      774.77     41.99 o 
  -7   0  12     1450.77     1312.05     47.53 o 
  -6   0  12        5.20        4.08     13.08 o 
  -5   0  12     1533.13     1548.65     63.90 o 
  -4   0  12     2706.07     2701.25     81.57 o 
  -3   0  12      969.92     1034.32     28.14 o 
  -2   0  12     1300.51     1264.26     30.39 o 
  -1   0  12     1767.82     1800.56     54.50 o 
   0   0  12      883.86      908.94     39.86 o 
   1   0  12       21.03       25.01     18.92 o 
   2   0  12      529.83      544.11     31.59 o 
   3   0  12     1110.32     1094.34     47.83 o 
  -8   1  12        0.06        5.93     15.94 o 
  -7   1  12      442.50      476.34     17.35 o 
  -6   1  12      386.31      386.52     15.85 o 
  -5   1  12      138.46      140.83     10.45 o 
  -4   1  12      202.06      182.78     11.01 o 
  -3   1  12      731.98      716.02     19.18 o 
  -2   1  12      235.67      263.94     12.36 o 
  -1   1  12       33.65       48.19     11.27 o 
   0   1  12      543.62      544.53     21.05 o 
   1   1  12      325.68      350.14     31.45 o 
   2   1  12      174.72      189.88     21.52 o 
   3   1  12       12.99        2.32     16.09 o 
  -8   2  12      133.91      122.79     14.26 o 
  -7   2  12        1.06        1.25     12.11 o 
  -6   2  12        1.48       -9.24     10.35 o 
  -5   2  12      112.41       98.32     11.84 o 
  -4   2  12       42.87       44.66      9.20 o 
  -3   2  12       21.15       22.15      9.38 o 
  -2   2  12       56.26       67.21      9.62 o 
  -1   2  12       69.91       64.21     11.08 o 
   0   2  12       31.05       35.06     13.83 o 
   1   2  12      113.13      108.49     15.50 o 
   2   2  12      278.63      266.73     18.32 o 
   3   2  12       98.28      126.99     23.57 o 
  -8   3  12        0.35        4.79     13.14 o 
  -7   3  12      315.13      293.83     16.12 o 
  -6   3  12       87.45       96.84     12.70 o 
  -5   3  12      265.62      279.06     22.11 o 
  -4   3  12       17.04        3.45     10.34 o 
  -3   3  12        5.72        3.68      8.78 o 
  -2   3  12      102.52      129.45     11.92 o 
  -1   3  12       34.69       41.19     10.55 o 
   0   3  12      345.42      355.66     19.20 o 
   1   3  12       87.94       81.52     15.41 o 
   2   3  12        5.11       -4.12     15.57 o 
   3   3  12        0.42       -0.07     16.43 o 
  -8   4  12      775.84      740.10     22.64 o 
  -7   4  12      630.75      572.30     22.41 o 
  -6   4  12        3.00        8.52     11.56 o 
  -5   4  12     1502.44     1509.48     29.16 o 
  -4   4  12     1023.86     1051.21     23.03 o 
  -3   4  12      338.22      326.16     14.21 o 
  -2   4  12      313.89      331.00     17.76 o 
  -1   4  12     1152.22     1189.16     25.23 o 
   0   4  12      938.15      966.75     23.40 o 
   1   4  12       54.62       51.60     15.65 o 
   2   4  12     1321.92     1311.68     34.51 o 
  -8   5  12       38.38       49.00     14.46 o 
  -7   5  12      931.84      959.28     25.31 o 
  -6   5  12      364.95      363.54     16.73 o 
  -5   5  12      491.13      493.25     17.11 o 
  -4   5  12       91.85      102.45     12.20 o 
  -3   5  12     1119.48     1132.11     26.97 o 
  -2   5  12      851.45      932.92     27.10 o 
  -1   5  12       22.74       29.64     11.93 o 
   0   5  12     1228.10     1365.04     27.18 o 
   1   5  12      153.14      143.78     16.64 o 
   2   5  12       79.88       89.72     17.25 o 
  -7   6  12      223.54      221.00     15.77 o 
  -6   6  12        3.75       11.71     13.03 o 
  -5   6  12      953.92      983.52     24.56 o 
  -4   6  12      288.85      295.57     24.83 o 
  -3   6  12       19.25       15.34     13.93 o 
  -2   6  12      161.66      144.89     15.92 o 
  -1   6  12      224.19      225.59     17.07 o 
   0   6  12      888.95      966.81     23.59 o 
   1   6  12       47.61       70.74     15.60 o 
   2   6  12     1094.20     1119.78     32.54 o 
  -7   7  12      100.93      123.11     19.02 o 
  -6   7  12       36.94       35.58     13.40 o 
  -5   7  12        0.78       -9.26     11.58 o 
  -4   7  12       64.87       67.27     12.10 o 
  -3   7  12       10.46       27.26     15.12 o 
  -2   7  12      240.76      223.19     17.08 o 
  -1   7  12        6.33        6.60     14.12 o 
   0   7  12       42.19       52.29     15.59 o 
   1   7  12        7.12        0.15     15.17 o 
  -6   8  12       34.97       18.09     13.62 o 
  -5   8  12      204.63      204.94     15.10 o 
  -4   8  12       37.63       42.60     12.56 o 
  -3   8  12      192.06      200.33     17.85 o 
  -2   8  12      184.72      204.75     43.22 o 
  -1   8  12      292.27      240.42     18.30 o 
   0   8  12       58.74       63.22     18.52 o 
   1   8  12       24.83       41.01     20.93 o 
  -5   9  12      595.55      578.98     23.90 o 
  -4   9  12      146.10      148.19     18.40 o 
  -3   9  12      936.68      982.23     45.74 o 
  -2   9  12       93.52      105.06     17.27 o 
  -1   9  12       46.95       38.41     16.68 o 
   0   9  12      222.34      207.77     19.58 o 
  -4  10  12      422.11      428.48     23.35 o 
  -3  10  12      238.38      269.62     23.51 o 
  -2  10  12      331.28      336.66     20.50 o 
  -7   1  13      139.75      140.72     18.30 o 
  -6   1  13       26.77       46.05     12.92 o 
  -5   1  13      309.54      300.11     15.65 o 
  -4   1  13      198.82      207.96     12.47 o 
  -3   1  13      149.69      141.29     11.31 o 
  -2   1  13      588.58      633.24     19.42 o 
  -1   1  13      135.03      168.83     17.45 o 
   0   1  13      197.95      217.36     18.41 o 
   1   1  13        4.58       10.92     16.15 o 
  -7   2  13      644.18      630.80     21.21 o 
  -6   2  13     1226.00     1243.79     33.62 o 
  -5   2  13      763.94      679.07     20.39 o 
  -4   2  13      981.39      928.16     23.64 o 
  -3   2  13      620.75      615.18     17.41 o 
  -2   2  13      566.46      601.17     19.20 o 
  -1   2  13      180.65      237.90     19.83 o 
   0   2  13      578.29      638.68     23.92 o 
   1   2  13     1204.88     1265.25     34.96 o 
  -7   3  13       94.16       86.13     17.58 o 
  -6   3  13       45.43       31.78     13.18 o 
  -5   3  13      149.34      148.34     13.78 o 
  -4   3  13      718.67      766.26     40.79 o 
  -3   3  13      223.93      228.59     14.28 o 
  -2   3  13      341.68      351.80     15.90 o 
  -1   3  13     1059.28     1122.06     25.85 o 
   0   3  13      102.00      123.42     16.60 o 
   1   3  13        7.86       -7.60     15.95 o 
  -7   4  13      172.64      181.36     24.87 o 
  -6   4  13     1101.70      982.74     25.26 o 
  -5   4  13       21.09       22.00     13.07 o 
  -4   4  13       20.59       18.94     12.61 o 
  -3   4  13      607.16      651.82     24.91 o 
  -2   4  13       92.61      125.28     22.79 o 
  -1   4  13       74.45       57.54     12.87 o 
   0   4  13      165.73      186.69     17.90 o 
   1   4  13      436.39      474.45     23.34 o 
  -6   5  13       25.80       29.43     13.39 o 
  -5   5  13       11.97        8.00     12.56 o 
  -4   5  13        5.89        0.39     11.70 o 
  -3   5  13       11.90       25.41     15.90 o 
  -2   5  13      109.73      139.76     16.93 o 
  -1   5  13        3.01      -11.91     18.84 o 
   0   5  13       28.60       32.26     15.96 o 
  -6   6  13      728.08      762.11     23.71 o 
  -5   6  13       35.53       25.07     13.43 o 
  -4   6  13      102.20       88.52     16.44 o 
  -3   6  13      786.31      837.49     40.86 o 
  -2   6  13       98.99      129.46     17.17 o 
  -1   6  13       42.24       33.70     16.78 o 
   0   6  13      421.91      445.96     31.45 o 
  -5   7  13      104.21       87.42     14.32 o 
  -4   7  13      548.51      604.37     24.61 o 
  -3   7  13       80.96       79.81     17.86 o 
  -2   7  13      119.18      122.72     18.46 o 
  -1   7  13      764.38      741.06     28.07 o 
  -4   8  13      119.73      130.23     49.10 o 
  -3   8  13      704.00      701.01     53.94 o 
  -2   8  13      973.05     1086.30     45.60 o 
  -6   0  14      441.14      446.02     33.80 o 
  -5   0  14      239.19      312.40     28.19 o 
  -4   0  14      360.72      411.16     21.42 o 
  -3   0  14       65.57       91.68     17.23 o 
  -2   0  14       23.74       14.16     23.51 o 
  -1   0  14     1559.95     1651.98     56.35 o 
  -6   1  14      374.78      387.15     21.95 o 
  -5   1  14      141.52      149.65     16.51 o 
  -4   1  14       59.63       70.78     14.10 o 
  -3   1  14      871.94      858.07     24.68 o 
  -2   1  14      376.50      394.79     22.16 o 
  -1   1  14        6.76        7.73     16.50 o 
  -6   2  14       21.48        7.74     13.77 o 
  -5   2  14      332.19      318.45     20.90 o 
  -4   2  14       12.41        7.21     12.97 o 
  -3   2  14       32.15       33.78     15.64 o 
  -2   2  14       55.10       47.07     16.55 o 
  -1   2  14       83.93      115.30     18.35 o 
  -5   3  14      203.76      214.65     16.15 o 
  -4   3  14      158.67      162.46     15.46 o 
  -3   3  14      315.43      331.26     21.51 o 
  -2   3  14       98.14      127.09     17.67 o 
  -1   3  14      104.68      109.11     18.35 o 
  -5   4  14      856.82      862.27     25.83 o 
  -4   4  14      167.03      172.30     19.36 o 
  -3   4  14       22.29       53.71     18.02 o 
  -2   4  14       96.22       99.20     18.60 o 
  -4   5  14       29.59       20.89     26.42 o 
  -3   5  14     1813.98     1886.15     44.04 o 
                                                 
